# Supplementary material for: Genome-wide association study and transcriptome analysis reveal key genes affecting root growth dynamics in rapeseed
Source: Biotechnol Biofuels. 2021 Sep 10;14:178. doi: 10.1186/s13068-021-02032-7 (PMC8431925; doi:10.1186/s13068-021-02032-7)
Supplement: Supplementary file 2 — Additional file 2: Table S1 Trait statistics collected at the five stages of each repetition. Table S2 Correlations in each captured trait among replication at five stages. Table S3 Summary of SNPs and LD decay on 19 chromosomes of B. napus. Table S4 Detailed information on trait-related significant SNPs identified by GWAS. Table S5 Detailed information on 48 valid QTL clusters. Table S6 Correlations among root-related traits at each examined stage. Table S7 RNA-Seq statistics of four growth types against B. napus reference genome. Table S8 FPKM of persistent DEGs. Table S9 GO enrichment results of persistent DEGs. Table S10 FPKM of stage-specific DEGs. Table S11 GO enrichment results of stage-specific expressed genes. Table S12 FPKM of genes located in haplotype blocks on 48 QTL clusters. Table S13 Information on peak SNPs overlapped with SNPs reported by Wang et al. (2017). Table S14 Primers used in this study. [file 13068_2021_2032_MOESM2_ESM.xlsx]

## Sheet: Table S1
Table S1: Trait statistics collected at the five stages of each repetition
Traits	Environment	Min	Max	Mean	SD	CV(%)
PRL (cm)	13DAS1	4.14	21.04	10.7393	2.74293	25.5411
	13DAS2	5.14	17.82	11.7275	1.99621	17.0216
	13DAS3	4.66667	20.7667	11.1913	2.76868	24.7397
	10DAT1	8.38	27.72	18.1959	3.59013	19.7304
	10DAT2	6.23333	24.0333	14.5518	3.37177	23.1709
	10DAT3	6.7	33.5	18.5111	4.39985	23.7687
	3EL1	9.85	31.5333	20.1871	4.42886	21.9391
	3EL2	9.5	32	18.0879	4.02004	22.225
	3EL3	9	24.2333	15.3224	2.59315	16.924
	5EL1	12.6333	34.1333	21.5105	4.04141	18.7881
	5EL2	11.5333	37.1333	20.092	4.04853	20.1499
	5EL3	8.9	22.3333	15.1352	2.28869	15.1216
	7EL1	12.6333	36.7667	22.8198	4.47447	19.6078
	7EL2	12.6	37.4	21.7658	4.15741	19.1007
	7EL3	9.86667	23.9667	15.6641	2.40395	15.3468
SFW (g)	13DAS1	0.1286	0.7638	0.402052	0.111375	27.7016
	13DAS2	0.2422	0.9414	0.569908	0.115162	20.2071
	13DAS3	0.255333	1.20033	0.597132	0.147967	24.7795
	10DAT1	0.3982	2.0736	1.23864	0.261396	21.1034
	10DAT2	0.501	2.58433	1.44043	0.37426	25.9826
	10DAT3	0.372667	2.14267	1.04111	0.266443	25.5922
	3EL1	0.685	2.98867	1.87964	0.4044	21.5147
	3EL2	1.11333	4.95667	2.95579	0.617139	20.879
	3EL3	1.25	7.39667	4.01468	0.972501	24.2236
	5EL1	3.54667	18.7933	11.5027	2.25832	19.633
	5EL2	4.59667	18.0833	10.2279	2.13365	20.861
	5EL3	2.3	19.69	11.0452	2.68284	24.2896
	7EL1	9.51667	47.51	25.7122	5.64525	21.9556
	7EL2	7.41667	37.45	19.8047	4.45788	22.5091
	7EL3	6.33667	65.73	29.8614	7.46204	24.9889
RFW (g)	13DAS1	0.0182	0.1442	0.0716157	0.0215779	30.1301
	13DAS2	0.0354	0.1678	0.0972732	0.021866	22.479
	13DAS3	0.0296667	0.155667	0.084068	0.0238884	28.4156
	10DAT1	0.0434	0.3388	0.202321	0.0494845	24.4583
	10DAT2	0.057	0.362667	0.194214	0.0520486	26.7996
	10DAT3	0.0373333	0.260667	0.129749	0.0346868	26.7338
	3EL1	0.113	0.662	0.3515	0.0857263	24.3887
	3EL2	0.166667	0.736667	0.463429	0.0937339	20.2262
	3EL3	0.236667	1.26333	0.645893	0.170842	26.4505
	5EL1	0.443333	3.78333	1.68221	0.529349	31.4675
	5EL2	0.646667	2.84333	1.56665	0.363379	23.1946
	5EL3	0.633333	3.12667	1.61569	0.41446	25.6522
	7EL1	0.866667	5.36667	2.87468	0.8577	29.8364
	7EL2	0.82	4.59333	2.61514	0.621778	23.7761
	7EL3	0.863333	8.41667	3.73419	1.02749	27.5157
SDW (mg)	13DAS1	6	38.6	19.8536	5.92063	29.8215
	13DAS2	12	57.2	31.9531	7.25344	22.7002
	13DAS3	11	58	29.2942	8.17838	27.9181
	10DAT1	21	123.4	74.0003	15.4884	20.9302
	10DAT2	30.3333	157	87.3601	21.7151	24.857
	10DAT3	20.3333	131.667	62.2811	17.1267	27.499
	3EL1	36.6667	173.333	109.298	26.5669	24.3069
	3EL2	68.3333	284.333	168.117	33.7968	20.1032
	3EL3	51.6667	348	205.347	56.4276	27.4791
	5EL1	203.333	1203.33	713.552	145.422	20.38
	5EL2	180	1150	615.071	144.827	23.5464
	5EL3	133.333	1213.33	651.675	187.198	28.7257
	7EL1	753.333	3703.33	2042.86	491.529	24.0608
	7EL2	270	1626.67	888.714	216.294	24.3379
	7EL3	323.333	3920	1968.49	539.157	27.3893
RDW (mg)	13DAS1	1	6	3.13857	0.949445	30.2509
	13DAS2	1.2	7.6	4.6385	1.00871	21.7464
	13DAS3	1.33333	9.33333	3.27363	1.06252	32.457
	10DAT1	2	15.2	8.85725	1.90113	21.4641
	10DAT2	3	16.3333	9.20782	2.29528	24.9275
	10DAT3	2.33333	12.6667	7.28785	1.81797	24.9452
	3EL1	5	34	15.0877	4.2086	27.8943
	3EL2	9.33333	33.6667	18.5789	3.6916	19.8699
	3EL3	7.33333	44.3333	25.457	6.42908	25.2546
	5EL1	23	147	65.147	15.8991	24.4049
	5EL2	22	89.3333	54.4607	12.0414	22.1102
	5EL3	25.3333	137.667	64.2286	17.7145	27.5804
	7EL1	43.6667	269.333	122.61	39.7473	32.4176
	7EL2	39	189.667	96.6786	23.1878	23.9844
	7EL3	32.6667	485.333	207.419	64.377	31.0371
TRL (cm)	13DAS1	37.9497	285.599	130.119	40.9454	31.4676
	13DAS2	50.8927	302.389	191.314	41.0031	21.4324
	13DAS3	55.2844	304.158	160.177	46.8442	29.2453
	10DAT1	115.256	817.222	480.014	114.843	23.9249
	10DAT2	181.397	1041.97	523.619	141.803	27.0813
	10DAT3	127.397	768.278	367.841	103.023	28.0075
	3EL1	247.002	1135.74	617.083	144.919	23.4846
	3EL2	455.24	1492.64	922.713	183.722	19.911
	3EL3	342.517	1451.11	794.501	182.235	22.937
	5EL1	998.006	3828.22	1836.1	442.065	24.0762
	5EL2	954.008	2856.07	1727.92	350.017	20.2565
	5EL3	674.797	2931.16	1453.14	349.978	24.0842
	7EL1	1034.15	6772.76	2744.17	798.709	29.1057
	7EL2	1247.66	4835.96	2775.7	644.2	23.2086
	7EL3	780.063	7637.88	3379.22	980.344	29.011
TSA (cm2)	13DAS1	2.74408	19.2575	9.34071	2.73054	29.2326
	13DAS2	5.57928	25.6959	13.5588	2.86153	21.1045
	13DAS3	4.7663	19.6301	10.7948	2.75607	25.5315
	10DAT1	7.18326	51.5385	31.4094	6.90617	21.9876
	10DAT2	10.178	56.7595	30.8244	7.15158	23.201
	10DAT3	6.96927	40.9436	21.4761	5.56389	25.9074
	3EL1	17.5183	76.772	46.2635	9.84407	21.2783
	3EL2	27.0549	97.3376	65.4625	11.5037	17.573
	3EL3	35.9613	115.383	68.1102	13.9721	20.5139
	5EL1	74.9077	320.505	161.678	35.4424	21.9215
	5EL2	76.6217	226.768	145.224	25.8243	17.7824
	5EL3	65.8062	259.893	132.027	29.5773	22.4024
	7EL1	116.666	600.119	252.64	71.1349	28.1566
	7EL2	94.3366	417.261	239.89	49.4994	20.6342
	7EL3	79.1934	732.313	311.772	86.7113	27.8124
TRV (cm3)	13DAS1	0.0158	0.103167	0.0537057	0.015333	28.55
	13DAS2	0.0294167	0.180083	0.0769067	0.0177692	23.1048
	13DAS3	0.024	0.119	0.0589149	0.0161615	27.432
	10DAT1	0.0356	0.269	0.164404	0.0358225	21.7893
	10DAT2	0.0456667	0.248333	0.145795	0.0333084	22.846
	10DAT3	0.0296667	0.175	0.100348	0.0259992	25.9091
	3EL1	0.0876667	0.459	0.278286	0.0617248	22.1804
	3EL2	0.128	0.603	0.372429	0.0684898	18.3901
	3EL3	0.192667	0.845333	0.470929	0.106659	22.6487
	5EL1	0.35	2.25533	1.14837	0.283296	24.6694
	5EL2	0.449333	1.69433	0.982746	0.202127	20.5676
	5EL3	0.418	1.977	0.963286	0.229304	23.8044
	7EL1	0.780667	4.744	252.64	71.1349	28.1566
	7EL2	0.570333	2.87367	239.89	49.4994	20.6342
	7EL3	0.585333	5.58833	311.772	86.7113	27.8124
TNR	13DAS1	31.6	160.667	74.6039	23.9514	32.1047
	13DAS2	42.25	226.167	120.539	26.7242	22.1706
	13DAS3	68	359	168.685	47.5252	28.1739
	10DAT1	108.8	657	389.442	92.0927	23.6473
	10DAT2	170.333	884.667	415.112	106.91	25.7545
	10DAT3	99.6667	664	343.753	89.1555	25.9359
	3EL1	205	737.667	449.399	98.953	22.019
	3EL2	264.333	1073	601.543	126.401	21.0128
	3EL3	257	963.667	513.58	126.075	24.5482
	5EL1	588.667	3827.33	1530.3	472.906	30.9028
	5EL2	568	2155	1140.86	300.724	26.3593
	5EL3	493.667	2756.67	1151.13	334.302	29.0412
	7EL1	920	6041	1.87237	0.569232	30.4017
	7EL2	944.667	4386.67	1.66461	0.356938	21.4428
	7EL3	798.667	9998.33	2.3066	0.659734	28.6021
note: PRL, primary root length; SFW, fresh shoot weight; RFW, root fresh weight; SDW, shoot dry weight; RDW, root dry weight; TRL, total root length; TSA, total root surface; TRV, total root volume; TNR, total number of roots. 13 DAS, 13 days after sowing; 10 DAT, ten days after transplanting; 3 EL, three expanding leaves; 5 EL, five expanding leaves; 7 EL, seven expanding leaves. Min, minimum of…

## Sheet: Table S2
Table S2: Correlations in each captured trait among replication at five stages
Traits	13DAS			10DAT			3EL			5EL			7EL
	R1/R2	R2/R3	R1/R3	R1/R2	R2/R3	R1/R3	R1/R2	R2/R3	R1/R3	R1/R2	R2/R3	R1/R3	R1/R2	R2/R3	R1/R3
PRL	0.45904	0.65231	0.65301	0.45478	0.49922	0.59572	0.46865	0.41529	0.50437	0.5768	0.4402	0.53253	0.57282	0.5158	0.56246
SFW	0.73529	0.65182	0.60032	0.65582	0.66071	0.72998	0.50276	0.5286	0.55994	0.46714	0.56163	0.40275	0.34689	0.3466	0.3255
RFW	0.68683	0.62741	0.6278	0.56522	0.59436	0.62499	0.56254	0.48695	0.49226	0.32579	0.36146	0.4579	0.34371	0.34166	0.33301
SDW	0.60984	0.50287	0.47218	0.6227	0.65934	0.64665	0.52161	0.5715	0.50669	0.29338	0.4034	0.31642	0.34915	0.26149	0.25321
RDW	0.60179	0.48927	0.43866	0.52106	0.59486	0.57494	0.43914	0.44758	0.46502	0.28605	0.35428	0.35129	0.33317	0.27426	0.26119
TRL	0.65175	0.5912	0.58864	0.61948	0.62912	0.6789	0.56129	0.45275	0.51163	0.41148	0.45065	0.35144	0.37641	0.28691	0.33317
TSA	0.66376	0.5978	0.60207	0.6161	0.63008	0.67727	0.53149	0.45176	0.48447	0.4278	0.42455	0.43795	0.34893	0.30434	0.36646
TRV	0.66653	0.53433	0.59486	0.60283	0.64729	0.66418	0.44746	0.4366	0.48563	0.3974	0.38725	0.52818	0.35316	0.32147	0.4025
TNR	0.56515	0.43867	0.38449	0.58902	0.68675	0.55128	0.53113	0.38939	0.45748	0.29743	0.33291	0.31251	0.25008	0.24454	0.27032
note: PRL, primary root length; SFW, fresh shoot weight; RFW, root fresh weight; SDW, shoot dry weight; RDW, root dry weight; TRL, total root length; TSA, total root surface; TRV, total root volume; TNR, total number of roots. 13 DAS, 13 days after sowing; 10 DAT, ten days after transplanting; 3 EL, three expanding leaves; 5 EL, five expanding leaves; 7 EL, seven expanding leaves. R1, R2, and R3 …

## Sheet: Table S3
Table S3: Summary of SNPs and LD decay on the 19 chromosomes of B. napus
Chromosome	Number of SNPs	Marker density (kb/SNP)	LD decay to half (Mb)	LD decay to 0.1 (Mb)
A1	960	24.2373	0.10-0.15	0.55-0.60
A2	738	33.5958	0.05-0.10	0.45-0.50
A3	1538	19.3547	0.10-0.15	0.55-0.60
A4	1028	18.63	0.10-0.15	0.80-0.85
A5	1045	22.0743	0.10-0.15	0.45-0.50
A6	1082	22.5475	0.05-0.10	0.45-0.50
A7	1318	18.2144	0.10-0.15	0.35-0.40
A8	800	23.7024	0.150-0.20	4.10-4.15
A9	1129	29.9959	0.35-0.40	2.00-2.05
A10	1109	15.6882	0.30-0.35	2.00-2.05
A-subgenome	10747	22.2087	0.10-0.15	0.75-0.80
C1	1883	20.621	3.95-4.00	7.95-8.00
C2	1719	26.8888	1.15-1.20	8.45-8.50
C3	2105	28.776	0.15-0.20	1.55-1.60
C4	2473	19.7858	2.45-2.50	4.90-4.95
C5	627	68.876	0.10-0.15	1.15-1.20
C6	984	37.8313	0.10-0.15	1.05-1.10
C7	1238	36.1636	0.20-0.25	2.60-2.65
C8	1110	34.664	0.35-0.40	2.85-2.90
C9	656	73.9455	0.20-0.25	1.30-1.35
C-subgenome	12795	31.7876	1.00-1.05	7.80-7.85
A + C	23542	27.4148	0.45-0.50	4.90-4.95

## Sheet: Table S4
Table S4: Detailed information on trait-related significant SNPs identified by GWAS
Trait	Experiment	Marker	Chromosomes	Position	p	marker R2	-log p
TRV	13DAS2	Bn-A01-p1227023	A1	824790	2.65e-05	0.0776989	4.57737
TRV	10DAT1	Bn-A02-p3633790	A2	1069095	1.96e-05	0.0806996	4.70844
RDW	3EL1	Bn-scaff_17725_1-p514758	A2	5387851	2.27605e-06	0.0983643	5.64282
TRV	13DAS2	Bn-A02-p9707309	A2	6512111	3.05e-05	0.076516	4.51523
PRL	5EL1	Bn-A02-p13593944	A2	10271051	3.08864e-05	0.0785948	4.51023
TRV	13DAS2	Bn-A02-p16520874	A2	12741048	7.04e-08	0.125859	7.15235
TSA	13DAS2	Bn-A02-p16520874	A2	12741048	6.86e-06	0.0897348	5.16394
TRV	13DAS2	Bn-A02-p16572757	A2	12789323	7.29e-06	0.087517	5.13722
TRV	13DAS2	Bn-A05-p9076153	A2	13017024	3.11e-06	0.0941068	5.50672
TRV	13DAS2	Bn-A02-p17381818	A2	14550606	6.93e-10	0.161487	9.1592
TSA	13DAS2	Bn-A02-p17381818	A2	14550606	1.05e-06	0.1032	5.97706
TRV	13DAS2	Bn-A02-p19549587	A2	18660663	2.69e-07	0.11881	6.56983
TRV	13DAS1	Bn-A02-p19549587	A2	18660663	1.89e-05	0.0818949	4.72425
RFW	13DAS1	Bn-A02-p19549587	A2	18660663	2.61674e-05	0.0792011	4.58224
TRV	13DAS2	Bn-A02-p19573867	A2	18678436	5.32e-07	0.107922	6.27404
TRV	13DAS1	Bn-A02-p19573867	A2	18678436	4.1e-05	0.0747412	4.3872
TRV	13DAS2	Bn-A03-p2665731	A3	2218213	1.02e-05	0.0923728	4.99025
TRV	13DAS2	Bn-A03-p8170734	A3	7467173	3.24e-05	0.0762357	4.48922
TRV	13DAS2	Bn-A03-p8171211	A3	7467639	2.9e-05	0.0770955	4.53797
TRV	13DAS2	Bn-A03-p10393461	A3	9578174	6.35e-06	0.0887911	5.19713
TSA	13DAS2	Bn-A03-p10393461	A3	9578174	2.94e-05	0.0774729	4.53127
TRV	13DAS2	Bn-A03-p10964682	A3	10079127	2.96e-05	0.0806306	4.52915
RDW	7EL2	Bn-scaff_22466_1-p746149	A3	10371383	3.59146e-05	0.0761393	4.44473
TRV	13DAS2	Bn-A03-p11325897	A3	10441124	7.4e-06	0.0887823	5.13053
TSA	13DAS2	Bn-A03-p11325897	A3	10441124	3.7e-05	0.076421	4.43164
TRV	13DAS2	Bn-A03-p15044158	A3	14164839	3.88e-05	0.0746857	4.41112
TRV	13DAS2	Bn-A03-p15827113	A3	14906392	2.47e-07	0.113986	6.60771
TRV	13DAS1	Bn-A03-p15827113	A3	14906392	2.38e-06	0.0968045	5.62297
RFW	13DAS1	Bn-A03-p15827113	A3	14906392	4.81613e-06	0.0913524	5.3173
RDW	13DAS1	Bn-A03-p15827113	A3	14906392	1.02502e-05	0.0849985	4.98927
TSA	13DAS2	Bn-A03-p15827113	A3	14906392	1.25e-05	0.083873	4.90227
TSA	13DAS1	Bn-A03-p15827113	A3	14906392	2.69e-05	0.0785379	4.56973
TRV	13DAS2	Bn-A03-p15828397	A3	14911924	7.11e-07	0.105646	6.1483
TRV	13DAS1	Bn-A03-p15828397	A3	14911924	3.02e-05	0.0770974	4.5204
TSA	13DAS2	Bn-A03-p15828397	A3	14911924	4.05e-05	0.0748332	4.39284
TRV	13DAS2	Bn-A03-p15900189	A3	14981287	2.27e-05	0.0787984	4.64482
TRL	10DAT2	Bn-A03-p16275650	A3	15403873	4.24e-05	0.0747168	4.37273
TRL	10DAT2	Bn-A03-p16278251	A3	15405667	1.58e-05	0.0823176	4.80013
SDW	3EL3	Bn-A03-p20221017	A3	19083192	2.53e-05	0.0968865	4.59669
TRV	13DAS2	Bn-A03-p22582234	A3	21359730	5.05e-06	0.0914354	5.29712
TRV	13DAS2	Bn-A03-p22582673	A3	21360130	4.79e-06	0.0913896	5.31942
TRV	13DAS2	Bn-A03-p22582862	A3	21360319	4.79e-06	0.0913896	5.31942
TNR	13DAS1	Bn-A03-p22739529	A3	21529144	1.78e-05	0.0818	4.74844
TNR	13DAS1	Bn-A03-p22779259	A3	21552855	3.21e-05	0.0780302	4.49373
TNR	13DAS1	Bn-A03-p22820943	A3	21570227	3.28e-05	0.0770761	4.48425
TNR	13DAS1	Bn-A03-p22820996	A3	21570280	4.1e-05	0.0787229	4.38704
RFW	7EL2	Bn-A03-p24527313	A3	23036298	3.66e-05	0.0757636	4.43688
TRV	13DAS2	Bn-A03-p26284129	A3	24675623	1.83e-05	0.0804285	4.73719
RFW	7EL2	Bn-A03-p26607921	A3	24972803	2.42e-05	0.0789475	4.6163
RDW	13DAS3	Bn-A08-p12064516	A3	25135300	7.29656e-08	0.1248	7.13688
TRV	13DAS2	Bn-A03-p29590349	A3	27624791	1.72e-07	0.116832	6.76373
TSA	13DAS2	Bn-A03-p29590349	A3	27624791	1.24e-05	0.0839464	4.90639
TRV	13DAS1	Bn-A03-p29590349	A3	27624791	1.59e-05	0.0820406	4.79888
TSA	13DAS1	Bn-A03-p29590349	A3	27624791	2.62e-05	0.0787638	4.58238
RFW	13DAS1	Bn-A03-p29590349	A3	27624791	4.05265e-05	0.0748699	4.39226
TRV	13DAS2	Bn-A03-p29593434	A3	27627878	1.84e-07	0.116327	6.73607
TSA	13DAS2	Bn-A03-p29593434	A3	27627878	1.68e-05	0.0816008	4.77463
TRV	13DAS1	Bn-A03-p29593434	A3	27627878	3.94e-05	0.0750396	4.40408
TRV	13DAS2	Bn-A03-p29595276	A3	27629723	1.96e-07	0.116828	6.70746
TSA	13DAS2	Bn-A03-p29595276	A3	27629723	1.73e-05	0.0821626	4.76155
TRV	13DAS1	Bn-A03-p29595276	A3	27629723	3.46e-05	0.0764341	4.4613
TRV	13DAS2	Bn-A03-p29598801	A3	27632871	1.84e-07	0.116327	6.73607
TSA	13DAS2	Bn-A03-p29598801	A3	27632871	1.68e-05	0.0816008	4.77463
TRV	13DAS1	Bn-A03-p29598801	A3	27632871	3.94e-05	0.0750396	4.40408
TRV	13DAS2	Bn-A03-p29606245	A3	27637884	2.02e-07	0.117552	6.69518
TSA	13DAS2	Bn-A03-p29606245	A3	27637884	1.68e-05	0.0832539	4.77423
TRV	13DAS1	Bn-A03-p29606245	A3	27637884	2.84e-05	0.0785219	4.54666
TRV	13DAS2	Bn-A03-p29629982	A3	27665153	1.15e-05	0.0839762	4.93773
TRV	13DAS2	Bn-A03-p29656801	A3	27697052	6.04e-06	0.100489	5.21918
TRV	13DAS2	Bn-scaff_17827_1-p496251	A3	28852262	4.39e-06	0.0914422	5.35759
TRV	13DAS1	Bn-A03-p31076904	A3	28971327	2.67e-05	0.0780477	4.57403
TRV	13DAS2	Bn-A03-p31076904	A3	28971327	3.2e-05	0.0761497	4.49441
TRV	13DAS2	Bn-A03-p31088060	A3	28984662	2.56e-06	0.0956276	5.59168
TSA	13DAS2	Bn-A03-p31088060	A3	28984662	3.55e-05	0.0758443	4.45004
TRV	13DAS2	Bn-A03-p31088264	A3	28984866	4.39e-06	0.0914422	5.35759
TRV	13DAS2	Bn-Scaffold000096-p878406	A3	29519077	2.42e-06	0.0961023	5.61702
TSA	13DAS2	Bn-Scaffold000096-p878406	A3	29519077	3.12e-05	0.076841	4.50551
TRV	13DAS2	Bn-Scaffold000372-p15947	A3	29734315	2.94e-05	0.0768238	4.53194
TRV	13DAS2	Bn-A04-p1472416	A4	1223392	2.34e-05	0.0785449	4.63044
TRV	13DAS2	Bn-A04-p2760477	A4	2461363	1.1e-05	0.0950518	4.95882
TRV	13DAS2	Bn-A04-p2761067	A4	2461952	1.1e-05	0.0950518	4.95882
TRV	13DAS2	Bn-A04-p2762891	A4	2463789	1.1e-05	0.0950518	4.95882
TRV	13DAS2	Bn-A04-p3181336	A4	2857066	7.28e-06	0.0875271	5.13779
TRV	13DAS2	Bn-A04-p4249132	A4	4336299	2.86e-05	0.0775037	4.54418
TRV	13DAS2	Bn-A04-p6340854	A4	7570612	1.68e-05	0.0810701	4.77351
TRV	13DAS2	Bn-A04-p6448172	A4	7650660	1.63e-05	0.0813113	4.78716
TRV	13DAS2	Bn-A04-p6453979	A4	7656617	1.63e-05	0.0813113	4.78716
TRV	13DAS2	Bn-A04-p6455109	A4	7657747	1.63e-05	0.0813113	4.78716
TRV	13DAS2	Bn-A04-p6456456	A4	7659093	1.63e-05	0.0813113	4.78716
TRV	13DAS2	Bn-A04-p6463878	A4	7666512	3.93e-05	0.0745949	4.40595
TRV	13DAS2	Bn-A04-p7596556	A4	8940838	3.05e-06	0.0942723	5.51598
TRV	13DAS1	Bn-A04-p7596556	A4	8940838	1.39e-05	0.0830864	4.85763
RFW	13DAS1	Bn-A04-p7596556	A4	8940838	1.90474e-05	0.0806834	4.72016
TSA	13DAS1	Bn-A04-p7596556	A4	8940838	3.85e-05	0.0757799	4.41504
TRV	13DAS2	Bn-A04-p7598934	A4	8943515	3.05e-06	0.0942723	5.51598
TRV	13DAS1	Bn-A04-p7598934	A4	8943515	1.39e-05	0.0830864	4.85763
RFW	13DAS1	Bn-A04-p7598934	A4	8943515	1.90474e-05	0.0806834	4.72016
TSA	13DAS1	Bn-A04-p7598934	A4	8943515	3.85e-05	0.0757799	4.41504
TRV	13DAS2	Bn-A04-p7601731	A4	8945521	3.05e-06	0.0942723	5.51598
TRV	13DAS1	Bn-A04-p7601731	A4	8945521	1.39e-05	0.0830864	4.85763
RFW	13DAS1	Bn-A04-p7601731	A4	8945521	1.90474e-05	0.0806834	4.72016
TSA	13DAS1	Bn-A04-p7601731	A4	8945521	3.85e-05	0.0757799	4.41504
TRV	13DAS2	Bn-A04-p7625503	A4	8959165	2.33e-07	0.114437	6.63247
TRV	13DAS1	Bn-A04-p7625503	A4	8959165	6.51e-07	0.107011	6.18609
RFW	13DAS1	Bn-A04-p7625503	A4	8959165	9.33073e-07	0.104228	6.03008
TSA	13DAS1	Bn-A04-p7625503	A4	8959165	1.61e-06	0.100622	5.79411
TRL	13DAS1	Bn-A04-p7625503	A4	8959165	1.22e-05	0.0850338	4.91212
TSA	13DAS2	Bn-A04-p7625503	A4	8959165	1.25e-05	0.0838841	4.90289
RFW	13DAS1	Bn-A04-p7760541	A4	9078543	3.47477e-05	0.0760519	4.45907
TRV	13DAS1	Bn-A04-p7760541	A4	9078543	4.02e-05	0.0748939	4.39584
SDW	5EL2	Bn-A04-p9422027	A4	10542933	1.13e-05	0.0842756	4.94526
RFW	7EL3	Bn-A04-p9932606	A4	11068399	9.37e-06	0.100951	5.02842
TRV	7EL3	Bn-A04-p9932606	A4	11068399	2e-05	0.093111	4.69847
TSA	7EL3	Bn-A04-p9932606	A4	11068399	2.8e-05	0.0887411	4.55214
SFW	10DAT2	Bn-A04-p10833713	A4	11988012	3.67e-05	0.0755572	4.43515
SFW	10DAT3	Bn-A04-p12283561	A4	13272610	8.99e-06	0.0876949	5.04636
SFW	7EL2	Bn-A04-p12314901	A4	13306235	2.93e-05	0.0765724	4.53376
TNR	7EL2	Bn-A04-p14398335	A4	14873510	2.14e-06	0.103703	5.66867
TRL	7EL2	Bn-A04-p14398335	A4	14873510	1.76e-05	0.087749	4.75556
TSA	7EL2	Bn-A04-p14398335	A4	14873510	3.56e-05	0.0814096	4.4482
TNR	7EL2	Bn-A04-p14565883	A4	15006478	1.17e-05	0.085309	4.93078
TRV	13DAS2	Bn-A01-p25391997	A4	19060503	6.04e-09	0.144319	8.21926
TSA	13DAS2	Bn-A01-p25391997	A4	19060503	2.08e-05	0.0803124	4.68125
RFW	10DAT2	Bn-A05-p1384000	A5	1526023	3.24293e-05	0.0761555	4.48906
RFW	10DAT2	Bn-A05-p1689277	A5	1834120	3.64168e-05	0.0805095	4.4387
RFW	10DAT2	Bn-A05-p1692254	A5	1837237	1.64136e-05	0.0813779	4.7848
RFW	10DAT2	Bn-A05-p1692692	A5	1837677	1.78276e-05	0.0807428	4.74891
RFW	10DAT2	Bn-A05-p1697018	A5	1840214	2.88461e-06	0.0948314	5.53991
TSA	13DAS2	Bn-A05-p1744534	A5	1887134	2.93e-05	0.0783467	4.53293
TRV	13DAS2	Bn-A05-p2227024	A5	2352372	2.79e-05	0.0781008	4.55493
TRV	13DAS2	Bn-A05-p2233637	A5	2357535	1.37e-05	0.0835833	4.86191
TRV	13DAS2	Bn-A05-p2233700	A5	2357598	1.8e-05	0.0837059	4.74508
TRV	13DAS2	Bn-A05-p2234082	A5	2357988	1.69e-05	0.081975	4.77202
TRV	13DAS2	Bn-A05-p2246038	A5	2366837	1.45e-05	0.0831865	4.83975
RFW	10DAT2	Bn-A05-p2472050	A5	2579957	8.40165e-06	0.0864513	5.07564
RFW	10DAT2	Bn-A05-p2604531	A5	2715218	4.05514e-05	0.0746637	4.39199
TRV	13DAS2	Bn-A05-p2610006	A5	2720763	6.22e-09	0.153284	8.20627
TSA	13DAS2	Bn-A05-p2610006	A5	2720763	1.01e-05	0.091824	4.99723
TRV	13DAS2	Bn-A05-p2840537	A5	2901464	2.25e-06	0.0977123	5.64693
TSA	13DAS2	Bn-A05-p2840537	A5	2901464	2.14e-05	0.0806279	4.67007
TRV	13DAS2	Bn-A05-p3129492	A5	3155661	9.33e-07	0.104683	6.03
TSA	13DAS2	Bn-A05-p3129492	A5	3155661	1.17e-05	0.0853585	4.93301
TRV	13DAS2	Bn-A05-p3135213	A5	3161341	8.45e-07	0.104288	6.07312
TSA	13DAS2	Bn-A05-p3135213	A5	3161341	1.06e-05	0.0851392	4.97328
TRV	13DAS2	Bn-A05-p3988218	A5	3853825	3.52e-05	0.0762719	4.45294
TRV	13DAS2	Bn-A05-p5328959	A5	5103067	1.39e-05	0.0826453	4.85801
TRV	13DAS2	Bn-A05-p5344859	A5	5120232	2.75e-05	0.0773237	4.56112
TRV	13DAS2	Bn-A05-p5349944	A5	5123897	2.75e-05	0.0773237	4.56112
TRV	13DAS2	Bn-A05-p5350567	A5	5126827	2.75e-05	0.0773237	4.56112
TRV	13DAS2	Bn-A05-p5372015	A5	5159967	2.02e-05	0.0796728	4.69438
TRV	13DAS2	Bn-A05-p5374000	A5	5162727	2.96e-05	0.0767584	4.52901
TRV	13DAS2	Bn-A05-p5457877	A5	5239534	3.53e-07	0.111151	6.45194
TRV	13DAS2	Bn-A05-p5492491	A5	5269333	4.06e-07	0.110061	6.39193
TNR	7EL2	Bn-A05-p6457465	A5	5999019	7.71e-06	0.0886344	5.11318
RDW	7EL2	Bn-A05-p6457465	A5	5999019	1.85828e-05	0.081281	4.73089
TRV	13DAS2	Bn-A05-p7119719	A5	6562696	1.52e-05	0.082045	4.81882
TRV	13DAS2	Bn-A05-p7140511	A5	6580064	1.48e-05	0.082291	4.83065
TRV	13DAS2	Bn-A05-p10269046	A5	8837153	1.8e-05	0.0805661	4.74498
TRV	13DAS2	Bn-A05-p10281337	A5	8857758	1.63e-05	0.0813021	4.78663
TRV	13DAS2	Bn-Scaffold000366-p4803	A5	8987338	4.15e-05	0.0741683	4.38166
TRV	13DAS2	Bn-Scaffold000366-p4685	A5	8987456	4.15e-05	0.0741683	4.38166
TRV	13DAS2	Bn-A05-p10719967	A5	9301001	3.67e-05	0.0751095	4.43524
TRV	13DAS2	Bn-A05-p10760570	A5	9341113	2.29e-05	0.0829882	4.64059
TRV	13DAS2	Bn-A05-p10783057	A5	9359723	1.96e-05	0.0799191	4.70834
TRV	13DAS2	Bn-A05-p10948934	A5	9541832	2.76e-05	0.0779464	4.55886
TRV	13DAS2	Bn-A05-p10964994	A5	9560251	2.72e-05	0.077411	4.56608
TSA	7EL3	Bn-A06-p611589	A6	639455	2.12e-05	0.0865182	4.67363
TRV	7EL3	Bn-A06-p611589	A6	639455	3.18e-05	0.0840393	4.49724
TSA	7EL3	Bn-A06-p613789	A6	641643	2.39e-05	0.0866665	4.62084
TRV	7EL3	Bn-A06-p613789	A6	641643	3.44e-05	0.0830303	4.46376
RFW	13DAS3	Bn-A06-p709547	A6	728368	2.7177e-05	0.0772416	4.5658
PRL	5EL1	Bn-A06-p7023924	A6	6474995	1.92466e-05	0.0830494	4.71565
SFW	10DAT3	Bn-A06-p8434088	A6	7982903	3.67e-05	0.0766812	4.43559
SFW	10DAT3	Bn-A06-p8546149	A6	8063823	3.46e-05	0.0820677	4.46131
SFW	10DAT3	Bn-A06-p8546698	A6	8064372	3.46e-05	0.0820677	4.46131
RFW	7EL2	Bn-A06-p8614872	A6	8146323	4.17e-06	0.094056	5.37989
TSA	7EL2	Bn-A06-p8614872	A6	8146323	1.74e-05	0.0837058	4.76031
TRL	7EL2	Bn-A06-p8614872	A6	8146323	2.03e-05	0.082475	4.6933
TNR	7EL2	Bn-A06-p8614872	A6	8146323	3.35e-05	0.0784557	4.47442
RDW	3EL1	Bn-Scaffold000100-p629896	A6	13354760	1.46205e-05	0.0880907	4.83504
TRV	13DAS2	Bn-A06-p16992951	A6	18406838	4.34e-07	0.109519	6.36207
TRV	13DAS2	Bn-A06-p17888567	A6	19304074	3.77e-05	0.0822378	4.42394
TRV	13DAS2	Bn-A06-p17929532	A6	19350021	1.78e-06	0.0984446	5.74871
TRV	13DAS2	Bn-A06-p18152497	A6	19553709	1.1e-05	0.0843779	4.9604
TRV	13DAS2	Bn-A06-p18235310	A6	19622534	3.36e-06	0.0935211	5.47398
TRV	13DAS2	Bn-A06-p18390889	A6	19766154	2.83e-05	0.0770839	4.5475
TRV	13DAS2	Bn-A06-p18394892	A6	19770187	3.88e-05	0.0746796	4.41077
TRV	13DAS2	Bn-A06-p18600460	A6	19965312	3.63e-05	0.0752001	4.4404
TRV	13DAS2	Bn-A06-p18740524	A6	20084110	1.61e-05	0.08141	4.79274
PRL	3EL1	Bn-A06-p26152237	A6	24363263	2.33091e-05	0.0799068	4.63248
PRL	3EL1	Bn-A06-p26155068	A6	24366029	2.33091e-05	0.0799068	4.63248
RFW	13DAS1	Bn-A10-p11839863	A7	2293450	3.46794e-05	0.076067	4.45993
RFW	13DAS1	Bn-A10-p11817272	A7	2314804	3.46794e-05	0.076067	4.45993
TRV	13DAS2	Bn-A07-p5713057	A7	7689594	1.95e-05	0.0799601	4.71066
TRL	5EL2	Bn-A07-p7519375	A7	9259694	1.21e-05	0.0849474	4.91721
TRL	5EL2	Bn-A07-p7512738	A7	9266322	2.33e-05	0.0841448	4.63319
TNR	7EL2	Bn-A07-p10430301	A7	11624459	2.13e-05	0.0806544	4.672
TRV	13DAS2	Bn-A07-p15948472	A7	17840467	1.73e-05	0.0809122	4.76111
SDW	5EL3	Bn-A07-p17804261	A7	19646053	3.44e-05	0.0766971	4.46335
SDW	7EL3	Bn-A08-p19176979	A8	16515343	2.9e-05	0.0779941	4.53788
TNR	7EL2	Bn-A08-p19365594	A8	16722799	1.65e-05	0.0826572	4.78349
RDW	7EL2	Bn-A08-p19365594	A8	16722799	3.91822e-05	0.0754027	4.40691
TNR	5EL2	Bn-A05-p8202536	A8	17616366	1.12e-05	0.0855208	4.95126
PRL	5EL2	Bn-A09-p2116947	A9	1287776	2.91726e-05	0.0819993	4.53502
TNR	5EL3	Bn-A09-p4096474	A9	3906694	2.18e-05	0.0809507	4.66107
SFW	5EL2	Bn-A09-p9512316	A9	8587229	4.14e-05	0.0744862	4.38279
TRL	5EL2	Bn-A09-p13905294	A9	9889260	3.38e-05	0.0769478	4.47105
TRL	5EL2	Bn-A09-p13883964	A9	9905888	3.38e-05	0.0769478	4.47105
TRL	5EL2	Bn-A09-p13827633	A9	9946416	2.05e-05	0.0808525	4.68924
TRL	5EL2	Bn-A09-p13827572	A9	9946477	3.38e-05	0.0769478	4.47105
TRL	5EL2	Bn-A09-p13827265	A9	9946784	3.38e-05	0.0769478	4.47105
TRL	5EL2	Bn-A09-p13824652	A9	9950392	2.05e-05	0.0808525	4.68924
TRL	5EL2	Bn-A09-p29379607	A9	27244553	2.7e-05	0.0786925	4.56864
TRL	5EL2	Bn-A09-p29444457	A9	27306447	1.36e-05	0.0840468	4.86715
TSA	7EL3	Bn-A09-p29953651	A9	27766971	1.15e-06	0.103884	5.9386
TRV	7EL3	Bn-A09-p29953651	A9	27766971	3.6e-06	0.0946895	5.44389
TRL	7EL3	Bn-A09-p29953651	A9	27766971	3.74e-06	0.094687	5.42701
RFW	7EL3	Bn-A09-p29953651	A9	27766971	5.1e-06	0.0913762	5.29245
TNR	7EL3	Bn-A09-p29953651	A9	27766971	7.2e-06	0.0888694	5.14271
SDW	7EL3	Bn-A09-p29953651	A9	27766971	1.26e-05	0.0844936	4.90087
RDW	7EL3	Bn-A09-p29953651	A9	27766971	2.06867e-05	0.0809783	4.68431
SFW	7EL3	Bn-A09-p29953651	A9	27766971	2.15e-05	0.0802231	4.66721
RFW	5EL2	Bn-A09-p30073403	A9	27887992	3.6841e-05	0.0749074	4.43367
RFW	13DAS1	Bn-A09-p30437673	A9	28236600	6.95983e-06	0.088561	5.1574
TSA	13DAS1	Bn-A09-p30437673	A9	28236600	1.8e-05	0.0817145	4.74424
TRV	13DAS1	Bn-A09-p30437673	A9	28236600	2.27e-05	0.0794069	4.64315
TRV	13DAS2	Bn-A09-p30437673	A9	28236600	2.57e-05	0.0780611	4.58945
TRV	13DAS2	Bn-A09-p30439085	A9	28238031	3.07e-06	0.0942082	5.51239
TRV	13DAS2	Bn-A09-p30965242	A9	28702844	1.58e-05	0.0858081	4.80192
SDW	7EL2	Bn-A09-p5061646	A9	29660839	1.01e-05	0.0862507	4.99412
SFW	7EL2	Bn-A09-p5061646	A9	29660839	2.31e-05	0.0789122	4.63699
TNR	7EL2	Bn-A09-p36062760	A9	33176628	2.77e-05	0.0799647	4.55775
TNR	7EL2	Bn-A09-p36062825	A9	33176693	2.77e-05	0.0799647	4.55775
RDW	3EL1	Bn-A10-p2065818	A10	1648771	2.02431e-06	0.105961	5.69372
PRL	3EL1	Bn-Scaffold000123-p511169	A10	7417523	2.3301e-05	0.0799095	4.63263
PRL	3EL1	Bn-Scaffold000123-p475868	A10	7448851	2.3301e-05	0.0799095	4.63263
PRL	3EL1	Bn-Scaffold000123-p447756	A10	7464072	2.3301e-05	0.0799095	4.63263
PRL	3EL1	Bn-Scaffold000123-p440328	A10	7472238	2.3301e-05	0.0799095	4.63263
PRL	3EL1	Bn-Scaffold000123-p424240	A10	7480042	2.3301e-05	0.0799095	4.63263
PRL	3EL1	Bn-Scaffold000123-p335958	A10	7569491	2.3301e-05	0.0799095	4.63263
PRL	3EL1	Bn-Scaffold000123-p330981	A10	7574551	2.3301e-05	0.0799095	4.63263
PRL	3EL1	Bn-Scaffold000123-p305075	A10	7602391	2.3301e-05	0.0799095	4.63263
PRL	3EL1	Bn-Scaffold000123-p253508	A10	7660276	2.3301e-05	0.0799095	4.63263
RDW	13DAS3	Bn-A10-p8204003	A10	9812357	1.59699e-07	0.125272	6.7967
SFW	7EL2	Bn-A10-p9292495	A10	10723064	2.26e-06	0.0962635	5.64606
SDW	7EL2	Bn-A10-p9292495	A10	10723064	2.51e-06	0.0968821	5.60092
RDW	7EL2	Bn-A10-p9292495	A10	10723064	3.34382e-05	0.0766253	4.47576
SFW	7EL2	Bn-A10-p9294425	A10	10724992	4.79e-06	0.0904428	5.31941
SDW	7EL2	Bn-A10-p9294425	A10	10724992	5.77e-06	0.0903464	5.23917
SFW	7EL2	Bn-A10-p9294809	A10	10725376	2.26e-06	0.0962635	5.64606
SDW	7EL2	Bn-A10-p9294809	A10	10725376	2.51e-06	0.0968821	5.60092
RDW	7EL2	Bn-A10-p9294809	A10	10725376	3.34382e-05	0.0766253	4.47576
SFW	7EL2	Bn-A10-p9308500	A10	10739318	3.13e-06	0.0937443	5.5049
SDW	7EL2	Bn-A10-p9308500	A10	10739318	4.43e-06	0.0924057	5.35338
SFW	7EL2	Bn-A10-p9327364	A10	10760298	3.58e-06	0.0934337	5.4466
SDW	7EL2	Bn-A10-p9327364	A10	10760298	6.8e-06	0.0897982	5.16777
SFW	7EL2	Bn-A10-p9327975	A10	10760911	4.59e-06	0.0907801	5.33839
SDW	7EL2	Bn-A10-p9327975	A10	10760911	8.84e-06	0.0870081	5.05354
SFW	7EL2	Bn-A10-p9344718	A10	10779533	4.34e-06	0.0915659	5.36275
SDW	7EL2	Bn-A10-p9344718	A10	10779533	1.43e-05	0.083427	4.84517
SFW	7EL2	Bn-A10-p9352439	A10	10787562	7.94e-06	0.0865514	5.10003
SDW	5EL2	Bn-A10-p9352439	A10	10787562	2.44e-05	0.078387	4.61271
SFW	7EL2	Bn-A10-p9892016	A10	11331025	4.05e-05	0.0740951	4.39234
SFW	7EL2	Bn-A10-p10082237	A10	11492622	2.31e-05	0.0783784	4.63664
SDW	10DAT2	Bn-A10-p10464159	A10	11844254	6.46e-06	0.117235	5.18945
SFW	10DAT2	Bn-A10-p10464159	A10	11844254	8.12e-06	0.105851	5.09021
SFW	7EL2	Bn-A10-p10464159	A10	11844254	1.34e-05	0.0945519	4.87198
TRV	13DAS2	Bn-A10-p11192168	A10	12527034	3.8e-07	0.110577	6.42037
TRV	13DAS2	Bn-A10-p11423143	A10	12742926	8.88e-06	0.088402	5.05149
TSA	7EL2	Bn-A10-p13016246	A10	13051612	1.51e-06	0.101291	5.82105
TRV	7EL2	Bn-A10-p13016246	A10	13051612	1.13e-05	0.0853595	4.9479
TRL	7EL2	Bn-A10-p13016246	A10	13051612	1.15e-05	0.0855849	4.94039
TRL	5EL2	Bn-A10-p13789579	A10	13825021	4.05e-05	0.0755452	4.39247
RDW	7EL2	Bn-A10-p16172900	A10	15392813	4.53526e-06	0.092695	5.3434
TNR	7EL2	Bn-A10-p16172900	A10	15392813	9.73e-06	0.0873676	5.01211
TSA	7EL2	Bn-A10-p16172900	A10	15392813	1.87e-05	0.0817106	4.72769
TNR	7EL2	Bn-A10-p16032125	A10	15534062	2.89e-05	0.0782629	4.5386
TNR	7EL2	Bn-A10-p16021831	A10	15545533	2.22e-05	0.0806251	4.65412
TRV	13DAS2	Bn-scaff_17731_1-p746793	C1	7030419	3.47e-05	0.0760845	4.4595
TRV	13DAS2	Bn-scaff_17731_1-p748416	C1	7032305	3.47e-05	0.0760845	4.4595
TRV	13DAS2	Bn-scaff_17731_1-p748760	C1	7032652	3.47e-05	0.0760845	4.4595
TRV	13DAS2	Bn-scaff_17731_1-p749254	C1	7033118	3.47e-05	0.0760845	4.4595
TRV	13DAS2	Bn-scaff_17731_1-p749919	C1	7033730	3.47e-05	0.0760845	4.4595
TRV	13DAS2	Bn-scaff_17731_1-p755428	C1	7033914	3.47e-05	0.0760845	4.4595
TRV	13DAS2	Bn-scaff_17731_1-p756949	C1	7035476	3.47e-05	0.0760845	4.4595
TRV	13DAS2	Bn-scaff_17731_1-p757660	C1	7036100	3.47e-05	0.0760845	4.4595
RFW	10DAT2	Bn-scaff_17592_1-p799061	C1	11162378	3.07744e-05	0.0773657	4.51181
TRV	7EL2	Bn-scaff_22790_1-p829614	C1	16263345	4.34e-06	0.0928582	5.36277
RFW	7EL2	Bn-scaff_22790_1-p829614	C1	16263345	9.52e-06	0.0861944	5.02117
TSA	7EL2	Bn-scaff_22790_1-p829614	C1	16263345	1.3e-05	0.0843441	4.88495
TNR	7EL2	Bn-scaff_16269_1-p527635	C2	6065799	2.44e-05	0.0847777	4.61224
TNR	7EL2	Bn-scaff_16269_1-p173948	C2	6444911	4.51e-06	0.098925	5.34552
TSA	7EL2	Bn-scaff_20461_1-p121583	C2	9533001	2.23e-05	0.0844273	4.65189
RDW	7EL2	Bn-scaff_20461_1-p121583	C2	9533001	3.20161e-05	0.0835756	4.49463
TSA	7EL2	Bn-scaff_20461_1-p119586	C2	9534996	2.23e-05	0.0844273	4.65189
RDW	7EL2	Bn-scaff_20461_1-p119586	C2	9534996	3.20161e-05	0.0835756	4.49463
TSA	7EL2	Bn-scaff_20461_1-p99646	C2	9562565	2.16e-05	0.0846689	4.66465
TNR	7EL2	Bn-scaff_17725_1-p103504	C2	9698705	8.97e-06	0.0923008	5.04731
TNR	7EL2	Bn-scaff_17725_1-p115788	C2	9710146	8.97e-06	0.0923008	5.04731
TNR	7EL2	Bn-scaff_17725_1-p115992	C2	9710350	8.97e-06	0.0923008	5.04731
TNR	7EL2	Bn-scaff_17725_1-p116642	C2	9716558	8.97e-06	0.0923008	5.04731
TNR	7EL2	Bn-scaff_17725_1-p169210	C2	9770595	8.97e-06	0.0923008	5.04731
TNR	7EL2	Bn-scaff_17725_1-p188662	C2	9791347	5.72e-06	0.096039	5.24234
TNR	7EL2	Bn-scaff_17725_1-p189879	C2	9792861	5.72e-06	0.096039	5.24234
TNR	7EL2	Bn-scaff_17725_1-p190081	C2	9793063	5.72e-06	0.096039	5.24234
TNR	7EL2	Bn-scaff_17725_1-p190638	C2	9793620	5.72e-06	0.096039	5.24234
TNR	7EL2	Bn-scaff_17725_1-p198160	C2	9798484	8.1e-06	0.0931444	5.09138
TRV	13DAS2	Bn-scaff_16300_1-p1262494	C2	22536228	6.3e-09	0.14705	8.20077
TSA	13DAS2	Bn-scaff_16300_1-p1262494	C2	22536228	2.08e-05	0.0825687	4.68136
PRL	5EL1	Bn-scaff_16485_1-p1707073	C2	29605688	1.54734e-05	0.0847921	4.81041
TRV	13DAS2	Bn-scaff_15712_6-p1336179	C2	38045422	1.65e-06	0.116838	5.78233
TNR	3EL1	Bn-scaff_15712_9-p626869	C2	39353853	2.15e-05	0.0852111	4.66681
TNR	3EL1	Bn-scaff_15712_9-p634763	C2	39360819	2.15e-05	0.0852111	4.66681
TNR	3EL1	Bn-scaff_15712_9-p636935	C2	39363519	2.15e-05	0.0852111	4.66681
TNR	5EL1	Bn-scaff_22728_1-p1306858	C3	5377860	1.14e-05	0.0903076	4.94188
TNR	5EL1	Bn-scaff_18322_1-p2155609	C3	6942337	2.73e-05	0.0791641	4.56392
TRL	7EL2	Bn-scaff_16002_1-p2316736	C3	12074390	3.45e-05	0.0769915	4.46239
TRL	7EL2	Bn-scaff_16002_1-p2307317	C3	12083406	3.45e-05	0.0769915	4.46239
TRL	7EL2	Bn-scaff_16002_1-p2307265	C3	12083458	3.45e-05	0.0769915	4.46239
TRL	7EL2	Bn-scaff_16002_1-p2304601	C3	12086158	3.45e-05	0.0769915	4.46239
TNR	7EL2	Bn-scaff_16002_1-p2298646	C3	12092758	2.21e-05	0.0803612	4.65566
TRL	5EL2	Bn-scaff_16002_1-p2298646	C3	12092758	2.37e-05	0.0796913	4.62444
TRL	7EL2	Bn-scaff_16002_1-p2298646	C3	12092758	3.69e-05	0.0764602	4.43272
TNR	7EL2	Bn-scaff_16002_1-p2292068	C3	12099336	2.21e-05	0.0803612	4.65566
TRL	5EL2	Bn-scaff_16002_1-p2292068	C3	12099336	2.37e-05	0.0796913	4.62444
TRL	7EL2	Bn-scaff_16002_1-p2292068	C3	12099336	3.69e-05	0.0764602	4.43272
TNR	7EL2	Bn-scaff_16002_1-p2285097	C3	12108548	2.21e-05	0.0803612	4.65566
TRL	5EL2	Bn-scaff_16002_1-p2285097	C3	12108548	2.37e-05	0.0796913	4.62444
TRL	7EL2	Bn-scaff_16002_1-p2285097	C3	12108548	3.69e-05	0.0764602	4.43272
TNR	7EL2	Bn-scaff_16002_1-p2135081	C3	12260769	8.75e-06	0.0876023	5.05787
TRL	7EL2	Bn-scaff_16002_1-p2135081	C3	12260769	2.84e-05	0.0785058	4.5469
RDW	7EL2	Bn-scaff_22466_1-p733665	C3	14813052	1.32833e-05	0.0837739	4.8767
TRV	13DAS2	Bn-scaff_16352_1-p83169	C3	15183778	3.46e-06	0.0932847	5.46075
TSA	10DAT3	Bn-scaff_16352_1-p83169	C3	15183778	3.22e-05	0.0777203	4.49219
TRV	13DAS1	Bn-scaff_16352_1-p83169	C3	15183778	4.06e-05	0.0748216	4.39175
TRV	13DAS2	Bn-scaff_16352_1-p120377	C3	15223431	1.05e-05	0.0847326	4.98041
TRV	13DAS2	Bn-scaff_20646_1-p920407	C3	17139633	1.35e-05	0.0827587	4.86899
TRV	13DAS2	Bn-scaff_20646_1-p918268	C3	17141073	1.31e-05	0.0830044	4.88287
TRV	13DAS2	Bn-scaff_20646_1-p917810	C3	17141531	1.31e-05	0.0830044	4.88287
TRV	13DAS2	Bn-scaff_20646_1-p210307	C3	17612947	2.16e-05	0.0791677	4.66576
SDW	10DAT2	Bn-scaff_16925_1-p115621	C3	26438913	2.93e-05	0.0771569	4.53362
SDW	10DAT2	Bn-scaff_16925_1-p115031	C3	26439207	2.25e-05	0.0792618	4.64747
SDW	10DAT2	Bn-scaff_16925_1-p114728	C3	26439509	2.17e-05	0.0794431	4.66283
SDW	10DAT2	Bn-scaff_16925_1-p105130	C3	26467480	5.63e-06	0.0898798	5.24921
SDW	10DAT2	Bn-scaff_16925_1-p102185	C3	26469810	6.29e-06	0.089021	5.20118
SDW	10DAT2	Bn-scaff_16925_1-p95901	C3	26477568	6.29e-06	0.089021	5.20118
SDW	10DAT2	Bn-scaff_16925_1-p87032	C3	26484195	6.29e-06	0.089021	5.20118
RFW	7EL3	Bn-scaff_17457_1-p253824	C3	54293162	1e-05	0.0860793	4.99817
TRV	13DAS2	Bn-scaff_15794_3-p165426	C3	55436899	1.61e-05	0.0813969	4.792
TRV	13DAS2	Bn-scaff_15794_3-p154754	C3	55441210	2.02e-05	0.0796634	4.69385
TRV	13DAS2	Bn-scaff_15794_3-p154541	C3	55441423	1.61e-05	0.0813969	4.792
TRV	13DAS2	Bn-scaff_15794_3-p154030	C3	55441934	2e-05	0.080102	4.69861
TRV	13DAS2	Bn-scaff_15794_3-p147011	C3	55448897	2.02e-05	0.0796634	4.69385
TRV	13DAS2	Bn-scaff_15794_3-p146954	C3	55448954	2.02e-05	0.0796634	4.69385
TRV	13DAS2	Bn-scaff_15794_3-p33912	C3	55541705	1.61e-05	0.0813969	4.792
TRV	13DAS2	Bn-scaff_15794_3-p33848	C3	55541769	1.61e-05	0.0813969	4.792
TRV	13DAS2	Bn-scaff_15794_3-p33647	C3	55541946	2.02e-05	0.0796634	4.69385
TRV	13DAS2	Bn-scaff_15794_3-p32373	C3	55543428	1.61e-05	0.0813969	4.792
TRV	13DAS2	Bn-scaff_15794_3-p32092	C3	55543547	1.61e-05	0.0813969	4.792
TRV	13DAS2	Bn-scaff_15794_3-p29807	C3	55549750	1.61e-05	0.0813969	4.792
TRV	13DAS2	Bn-scaff_15794_3-p29784	C3	55549773	1.61e-05	0.0813969	4.792
TRV	13DAS2	Bn-scaff_15794_3-p9180	C3	55570415	1.61e-05	0.0813969	4.792
TRV	13DAS2	Bn-scaff_15794_3-p75109	C3	55706691	2.02e-05	0.0796634	4.69385
TRV	13DAS2	Bn-scaff_15794_3-p75392	C3	55706974	1.61e-05	0.0813969	4.792
TRV	13DAS2	Bn-scaff_15794_3-p83984	C3	55711337	1.63e-05	0.0813526	4.78826
TRV	13DAS2	Bn-scaff_15794_3-p84885	C3	55712232	1.61e-05	0.0813969	4.792
TRV	13DAS2	Bn-scaff_15794_3-p85268	C3	55712614	1.61e-05	0.0813969	4.792
TRV	13DAS2	Bn-scaff_15794_3-p89166	C3	55716441	1.61e-05	0.0813969	4.792
TRV	13DAS2	Bn-scaff_15794_3-p89442	C3	55716717	1.61e-05	0.0813969	4.792
TRV	13DAS2	Bn-scaff_15794_3-p89881	C3	55717233	2e-05	0.080102	4.69861
TRV	13DAS2	Bn-scaff_15794_3-p89999	C3	55717351	2.02e-05	0.0796634	4.69385
TRV	13DAS2	Bn-scaff_15794_3-p137832	C3	55738318	1.61e-05	0.0813969	4.792
TRV	13DAS2	Bn-scaff_17821_1-p131190	C3	56871332	7.49e-07	0.105239	6.1258
TSA	13DAS2	Bn-scaff_17821_1-p131190	C3	56871332	5.88e-06	0.0897408	5.23063
TRV	13DAS2	Bn-scaff_17821_1-p131949	C3	56872081	8.19e-07	0.104533	6.08668
TSA	13DAS2	Bn-scaff_17821_1-p131949	C3	56872081	6.84e-06	0.0885615	5.16478
TRV	13DAS2	Bn-scaff_17821_1-p132238	C3	56872370	7.49e-07	0.105239	6.1258
TSA	13DAS2	Bn-scaff_17821_1-p132238	C3	56872370	5.88e-06	0.0897408	5.23063
TRV	13DAS2	Bn-scaff_17821_1-p132290	C3	56872422	8.19e-07	0.104533	6.08668
TSA	13DAS2	Bn-scaff_17821_1-p132290	C3	56872422	6.84e-06	0.0885615	5.16478
TRV	13DAS2	Bn-scaff_17821_1-p138457	C3	56881431	7.49e-07	0.105239	6.1258
TSA	13DAS2	Bn-scaff_17821_1-p138457	C3	56881431	5.88e-06	0.0897408	5.23063
TRV	13DAS2	Bn-scaff_17119_1-p25113	C3	56921257	7.49e-07	0.105239	6.1258
TSA	13DAS2	Bn-scaff_17119_1-p25113	C3	56921257	5.88e-06	0.0897408	5.23063
TRV	13DAS2	Bn-scaff_17119_1-p36672	C3	56947413	1.09e-06	0.102322	5.96416
TSA	13DAS2	Bn-scaff_17119_1-p36672	C3	56947413	8.66e-06	0.0867312	5.06244
TRV	13DAS2	Bn-scaff_17119_1-p235432	C3	57106188	2.16e-06	0.0969548	5.66572
TRV	13DAS2	Bn-scaff_17119_1-p235536	C3	57106292	2.16e-06	0.0969548	5.66572
TSA	7EL3	Bn-scaff_19047_1-p114228	C3	58602876	3.22e-05	0.0776088	4.49163
TRV	13DAS2	Bn-scaff_16148_1-p178616	C3	58667842	5.14e-06	0.0902264	5.28942
TSA	13DAS2	Bn-scaff_16148_1-p178616	C3	58667842	2.05e-05	0.0800761	4.68883
TRV	13DAS2	Bn-scaff_16148_1-p159973	C3	58685968	5.14e-06	0.0902264	5.28942
TSA	13DAS2	Bn-scaff_16148_1-p159973	C3	58685968	2.05e-05	0.0800761	4.68883
TRV	5EL3	Bn-scaff_16755_1-p1201419	C3	59591160	3.18e-05	0.0769176	4.49706
TRV	13DAS2	Bn-scaff_16755_1-p974772	C3	59673645	2.84e-05	0.0770725	4.54686
TRV	13DAS2	Bn-scaff_16755_1-p970466	C3	59683649	2.84e-05	0.0770725	4.54686
TRV	13DAS2	Bn-scaff_16755_1-p970375	C3	59683740	2.84e-05	0.0770725	4.54686
TRV	13DAS2	Bn-scaff_16755_1-p966320	C3	59684630	2.84e-05	0.0770725	4.54686
TRV	13DAS2	Bn-scaff_16755_1-p956323	C3	59690163	2.84e-05	0.0770725	4.54686
TRV	13DAS2	Bn-scaff_16755_1-p956267	C3	59690219	2.84e-05	0.0770725	4.54686
TRV	13DAS2	Bn-scaff_16755_1-p953987	C3	59691796	2.84e-05	0.0770725	4.54686
TRV	13DAS2	Bn-scaff_16755_1-p927921	C3	59713838	2.84e-05	0.0770725	4.54686
TRV	13DAS2	Bn-scaff_16755_1-p927150	C3	59714599	2.84e-05	0.0770725	4.54686
TRV	13DAS2	Bn-scaff_16755_1-p910837	C3	59719928	3.2e-05	0.076155	4.49471
TRV	13DAS2	Bn-scaff_16755_1-p903716	C3	59721378	2.84e-05	0.0770725	4.54686
TRV	13DAS2	Bn-scaff_16755_1-p902975	C3	59722120	3.2e-05	0.076155	4.49471
TRV	13DAS2	Bn-scaff_16755_1-p894749	C3	59724083	3.07e-05	0.0764779	4.51307
TRV	13DAS2	Bn-scaff_16755_1-p878005	C3	59740512	3.25e-05	0.0760446	4.48844
TRV	7EL3	Bn-scaff_16755_1-p41836	C3	60528123	1.31e-05	0.0854855	4.88353
RFW	7EL3	Bn-scaff_16755_1-p41836	C3	60528123	1.6e-05	0.0833815	4.79537
TSA	7EL3	Bn-scaff_16755_1-p41836	C3	60528123	2.22e-05	0.0814016	4.65279
TRV	7EL3	Bn-scaff_16755_1-p12541	C3	60556901	4.9e-06	0.104444	5.30938
RFW	7EL3	Bn-scaff_16755_1-p12541	C3	60556901	6.3e-06	0.104702	5.20061
TSA	7EL3	Bn-scaff_16755_1-p12541	C3	60556901	1.16e-05	0.0970367	4.93677
SFW	5EL3	Bn-scaff_16714_1-p246307	C4	22693733	3.6e-05	0.0798194	4.4443
SFW	5EL3	Bn-scaff_18656_1-p12837	C4	23107657	3.82e-05	0.0772059	4.41811
TRV	13DAS2	Bn-scaff_15712_8-p200351	C4	28511692	1.1e-05	0.0843521	4.95894
TRV	13DAS2	Bn-scaff_15712_8-p196505	C4	28515538	1.1e-05	0.0843521	4.95894
TRV	13DAS2	Bn-scaff_15712_8-p195726	C4	28516317	1.1e-05	0.0843521	4.95894
TRV	13DAS2	Bn-scaff_15712_8-p195672	C4	28516371	1.1e-05	0.0843521	4.95894
TRV	13DAS2	Bn-scaff_15712_8-p192683	C4	28519359	1.1e-05	0.0843521	4.95894
TRV	13DAS2	Bn-scaff_26139_1-p333824	C4	30860605	1.54e-05	0.0817719	4.81321
RFW	5EL1	Bn-scaff_15798_1-p93547	C4	36707459	7.76579e-06	0.0905611	5.10981
RFW	5EL1	Bn-scaff_15798_1-p93801	C4	36707713	7.76579e-06	0.0905611	5.10981
RFW	5EL1	Bn-scaff_15798_1-p94229	C4	36714166	7.64385e-06	0.0907108	5.11669
RFW	5EL1	Bn-scaff_15798_1-p94601	C4	36714538	7.76579e-06	0.0905611	5.10981
RFW	5EL1	Bn-scaff_15798_1-p94781	C4	36714718	7.76579e-06	0.0905611	5.10981
RFW	5EL1	Bn-scaff_15798_1-p94900	C4	36714837	7.76579e-06	0.0905611	5.10981
RFW	5EL1	Bn-scaff_15798_1-p95925	C4	36715843	7.52694e-06	0.0908122	5.12338
RFW	5EL1	Bn-scaff_15798_1-p96198	C4	36716093	7.52694e-06	0.0908122	5.12338
RFW	5EL1	Bn-scaff_15798_1-p97942	C4	36717833	7.76579e-06	0.0905611	5.10981
RFW	5EL1	Bn-scaff_15798_1-p104278	C4	36720555	7.76579e-06	0.0905611	5.10981
RFW	5EL1	Bn-scaff_15798_1-p104457	C4	36720734	7.76579e-06	0.0905611	5.10981
RFW	5EL1	Bn-scaff_15798_1-p104598	C4	36720905	7.76579e-06	0.0905611	5.10981
RFW	5EL1	Bn-scaff_15798_1-p106090	C4	36722396	7.52694e-06	0.0908122	5.12338
RFW	5EL1	Bn-scaff_15798_1-p106214	C4	36722526	7.76579e-06	0.0905611	5.10981
RFW	5EL1	Bn-scaff_15798_1-p106476	C4	36722788	7.76579e-06	0.0905611	5.10981
RFW	5EL1	Bn-scaff_15798_1-p106782	C4	36723094	7.52694e-06	0.0908122	5.12338
RFW	5EL1	Bn-scaff_15798_1-p109664	C4	36726139	7.76579e-06	0.0905611	5.10981
RFW	5EL1	Bn-scaff_15798_1-p110484	C4	36726956	7.76579e-06	0.0905611	5.10981
RFW	5EL1	Bn-scaff_15798_1-p111661	C4	36728119	7.76579e-06	0.0905611	5.10981
RFW	5EL1	Bn-scaff_15798_1-p112578	C4	36729137	7.76579e-06	0.0905611	5.10981
RFW	5EL1	Bn-scaff_15798_1-p113845	C4	36730376	7.76579e-06	0.0905611	5.10981
RFW	5EL1	Bn-scaff_15798_1-p114958	C4	36731489	7.52694e-06	0.0908122	5.12338
RFW	5EL1	Bn-scaff_15798_1-p115697	C4	36732229	7.76579e-06	0.0905611	5.10981
RFW	5EL1	Bn-scaff_15798_1-p117100	C4	36733829	7.76579e-06	0.0905611	5.10981
RFW	5EL1	Bn-scaff_15798_1-p117954	C4	36734759	7.64385e-06	0.0907108	5.11669
RFW	5EL1	Bn-scaff_15798_1-p118016	C4	36734821	7.76579e-06	0.0905611	5.10981
RFW	5EL1	Bn-scaff_15798_1-p121402	C4	36734956	7.9196e-06	0.0904971	5.1013
RFW	5EL1	Bn-scaff_15798_1-p132193	C4	36752825	7.76579e-06	0.0905611	5.10981
RFW	5EL1	Bn-scaff_15798_1-p135614	C4	36756506	7.52694e-06	0.0908122	5.12338
RFW	5EL1	Bn-scaff_15798_1-p135844	C4	36756736	7.76579e-06	0.0905611	5.10981
RFW	5EL1	Bn-scaff_15798_1-p136633	C4	36757689	7.76579e-06	0.0905611	5.10981
RFW	5EL1	Bn-scaff_15798_1-p154854	C4	36767840	6.74959e-06	0.090203	5.17072
RFW	5EL1	Bn-scaff_15798_1-p157970	C4	36771009	7.76579e-06	0.0905611	5.10981
RFW	5EL1	Bn-scaff_15798_1-p160832	C4	36773866	7.76579e-06	0.0905611	5.10981
RFW	5EL1	Bn-scaff_15798_1-p160892	C4	36773926	7.76579e-06	0.0905611	5.10981
RFW	5EL1	Bn-scaff_15798_1-p162591	C4	36775590	7.27072e-06	0.0912696	5.13842
RFW	5EL1	Bn-scaff_15798_1-p164518	C4	36777535	7.76579e-06	0.0905611	5.10981
RFW	5EL1	Bn-scaff_15798_1-p165380	C4	36778397	7.76579e-06	0.0905611	5.10981
RFW	5EL1	Bn-scaff_15798_1-p165797	C4	36778813	7.76579e-06	0.0905611	5.10981
RFW	5EL1	Bn-scaff_15798_1-p173054	C4	36786863	7.76579e-06	0.0905611	5.10981
RFW	5EL1	Bn-scaff_15798_1-p178371	C4	36787603	7.76579e-06	0.0905611	5.10981
RFW	5EL1	Bn-scaff_15798_1-p179540	C4	36789708	7.76579e-06	0.0905611	5.10981
RFW	5EL1	Bn-scaff_15798_1-p202558	C4	36817220	8.78391e-06	0.0876264	5.05631
RFW	5EL1	Bn-scaff_15798_1-p209412	C4	36826192	8.50017e-06	0.0878842	5.07057
RFW	5EL1	Bn-scaff_15798_1-p223642	C4	36838304	8.50017e-06	0.0878842	5.07057
RFW	5EL1	Bn-scaff_15798_1-p227450	C4	36842125	8.50017e-06	0.0878842	5.07057
RFW	5EL1	Bn-scaff_15798_1-p241731	C4	36855457	8.50017e-06	0.0878842	5.07057
RFW	5EL1	Bn-scaff_15798_1-p241809	C4	36855535	8.50017e-06	0.0878842	5.07057
RFW	5EL1	Bn-scaff_15798_1-p242417	C4	36856259	8.50017e-06	0.0878842	5.07057
RFW	5EL1	Bn-scaff_15798_1-p245906	C4	36866340	8.50017e-06	0.0878842	5.07057
RFW	5EL1	Bn-scaff_15798_1-p249729	C4	36871058	8.50017e-06	0.0878842	5.07057
RFW	5EL1	Bn-scaff_15798_1-p251269	C4	36878906	8.50017e-06	0.0878842	5.07057
RFW	5EL1	Bn-scaff_15798_1-p261129	C4	36889926	8.50017e-06	0.0878842	5.07057
RFW	5EL1	Bn-scaff_15798_1-p268255	C4	36895014	8.50017e-06	0.0878842	5.07057
RFW	5EL1	Bn-scaff_15798_1-p268994	C4	36895753	8.50017e-06	0.0878842	5.07057
RFW	5EL1	Bn-scaff_15798_1-p271267	C4	36897113	8.50017e-06	0.0878842	5.07057
RFW	5EL1	Bn-scaff_15798_1-p272072	C4	36897916	8.50017e-06	0.0878842	5.07057
RFW	5EL1	Bn-scaff_15798_1-p272625	C4	36898465	8.50017e-06	0.0878842	5.07057
RFW	5EL1	Bn-scaff_15798_1-p272737	C4	36898577	8.50017e-06	0.0878842	5.07057
RFW	5EL1	Bn-scaff_15798_1-p272838	C4	36898678	8.50017e-06	0.0878842	5.07057
RFW	5EL1	Bn-scaff_15798_1-p272889	C4	36898729	8.50017e-06	0.0878842	5.07057
RFW	5EL1	Bn-scaff_15798_1-p281041	C4	36906800	8.50017e-06	0.0878842	5.07057
RFW	5EL1	Bn-scaff_15798_1-p281117	C4	36906876	8.50017e-06	0.0878842	5.07057
RFW	5EL1	Bn-scaff_15798_1-p281492	C4	36910469	8.50017e-06	0.0878842	5.07057
RFW	5EL1	Bn-scaff_15798_1-p281745	C4	36921212	8.50017e-06	0.0878842	5.07057
RFW	5EL1	Bn-scaff_15798_1-p282007	C4	36921472	8.50017e-06	0.0878842	5.07057
RFW	5EL1	Bn-scaff_15798_1-p282143	C4	36921609	8.50017e-06	0.0878842	5.07057
RFW	5EL1	Bn-scaff_15798_1-p282553	C4	36922015	8.50017e-06	0.0878842	5.07057
RFW	5EL1	Bn-scaff_15798_1-p283815	C4	36923280	8.50017e-06	0.0878842	5.07057
RDW	3EL1	Bn-scaff_15798_1-p1057268	C4	37712666	3.46435e-05	0.0768376	4.46038
RDW	3EL1	Bn-scaff_15798_1-p1081778	C4	37733259	3.11639e-05	0.0776598	4.50635
RDW	3EL1	Bn-scaff_15798_1-p1081857	C4	37733338	3.11639e-05	0.0776598	4.50635
RDW	3EL1	Bn-scaff_15798_1-p1081921	C4	37733402	3.11639e-05	0.0776598	4.50635
RDW	3EL1	Bn-scaff_15852_1-p633280	C4	38391324	3.11639e-05	0.0776598	4.50635
RDW	3EL1	Bn-scaff_15852_1-p639536	C4	38397579	3.11639e-05	0.0776598	4.50635
RDW	3EL1	Bn-scaff_15852_1-p662723	C4	38423087	3.11639e-05	0.0776598	4.50635
RDW	3EL1	Bn-C13715031-p207	C4	38454620	3.11639e-05	0.0776598	4.50635
TNR	7EL2	Bn-scaff_20270_1-p1013122	C4	47080450	1.68e-06	0.101711	5.77558
TRL	7EL2	Bn-scaff_20270_1-p1013122	C4	47080450	2.1e-05	0.0832544	4.67731
TRL	5EL2	Bn-scaff_26787_1-p20789	C4	47096421	6.08e-06	0.0941545	5.21641
TNR	7EL2	Bn-scaff_26787_1-p20789	C4	47096421	2.58e-05	0.0799181	4.58883
TRL	5EL2	Bn-scaff_26787_1-p23954	C4	47099869	6.02e-06	0.0942585	5.22005
TNR	7EL2	Bn-scaff_26787_1-p23954	C4	47099869	2.61e-05	0.0798664	4.58274
RDW	7EL2	Bn-scaff_20901_1-p2160101	C5	1844286	7.32405e-06	0.0884093	5.13525
RFW	7EL2	Bn-scaff_20901_1-p2160101	C5	1844286	1.24e-05	0.0841221	4.90677
TRV	7EL2	Bn-scaff_20901_1-p2160101	C5	1844286	2.68e-05	0.07863	4.57236
RDW	7EL2	Bn-scaff_20901_1-p2159867	C5	1844520	6.40587e-06	0.089455	5.19342
RFW	7EL2	Bn-scaff_20901_1-p2159867	C5	1844520	1.23e-05	0.0841922	4.9107
TRV	7EL2	Bn-scaff_20901_1-p2159867	C5	1844520	2.78e-05	0.0783463	4.55648
SFW	7EL2	Bn-scaff_20901_1-p2015369	C5	1988170	3.05e-05	0.0762498	4.51536
TSA	7EL2	Bn-scaff_20901_1-p2015369	C5	1988170	3.93e-05	0.0757409	4.40537
SFW	10DAT2	Bn-scaff_27872_1-p59624	C6	3727403	1.31e-05	0.0835081	4.88431
SFW	7EL2	Bn-scaff_20773_1-p538812	C6	5179168	3.74e-05	0.0747019	4.42701
TNR	7EL2	Bn-scaff_17984_1-p641066	C6	7936810	2.63e-05	0.0790201	4.58087
TNR	7EL2	Bn-scaff_17454_1-p225095	C6	8427913	2.01e-05	0.0811044	4.69706
TNR	7EL2	Bn-scaff_17454_1-p254299	C6	8454375	2.38e-05	0.0804721	4.6229
TNR	7EL2	Bn-scaff_17454_1-p271397	C6	8474346	2.92e-05	0.0788665	4.5341
TNR	7EL2	Bn-scaff_17454_1-p271509	C6	8474458	2.92e-05	0.0788665	4.5341
TNR	7EL2	Bn-scaff_17454_1-p272028	C6	8474977	2.92e-05	0.0788665	4.5341
TNR	7EL2	Bn-scaff_17454_1-p272240	C6	8475189	2.92e-05	0.0788665	4.5341
TNR	7EL2	Bn-scaff_17454_1-p276616	C6	8479567	2.92e-05	0.0788665	4.5341
TNR	7EL2	Bn-scaff_17454_1-p348627	C6	8575001	2.92e-05	0.0788665	4.5341
TNR	7EL2	Bn-scaff_16297_1-p79851	C6	8873879	2.62e-05	0.0790382	4.58188
TNR	7EL2	Bn-scaff_16297_1-p99269	C6	8884799	2.62e-05	0.0790382	4.58188
TNR	7EL2	Bn-scaff_17984_1-p373294	C6	9187687	2.63e-05	0.0790201	4.58087
TNR	7EL2	Bn-scaff_17984_1-p517694	C6	9357803	2.63e-05	0.0790201	4.58087
TNR	7EL2	Bn-scaff_17984_1-p552448	C6	9385932	2.63e-05	0.0790201	4.58087
TNR	7EL2	Bn-scaff_17984_1-p887546	C6	9702402	2.63e-05	0.0790201	4.58087
TNR	7EL2	Bn-scaff_17984_1-p910461	C6	9730713	2.63e-05	0.0790201	4.58087
TNR	7EL2	Bn-scaff_17984_1-p910712	C6	9730964	2.63e-05	0.0790201	4.58087
TNR	7EL2	Bn-scaff_17984_1-p910881	C6	9731133	2.63e-05	0.0790201	4.58087
TNR	7EL2	Bn-scaff_17984_1-p1076812	C6	9856926	2.63e-05	0.0790201	4.58087
RFW	5EL3	Bn-scaff_17799_1-p884874	C6	35706988	1.49252e-05	0.0850751	4.82608
RFW	5EL3	Bn-scaff_17799_1-p863786	C6	35728064	1.49252e-05	0.0850751	4.82608
RFW	5EL3	Bn-scaff_17799_1-p859347	C6	35732911	1.41057e-05	0.0873211	4.8506
TRV	13DAS2	Bn-scaff_16975_1-p103255	C7	7559380	6.65e-09	0.143692	8.1774
TSA	13DAS2	Bn-scaff_16975_1-p103255	C7	7559380	2.16e-05	0.080146	4.66529
TRV	13DAS2	Bn-scaff_18202_1-p1705789	C7	22094606	3.04e-05	0.0765472	4.51701
RDW	5EL3	Bn-scaff_17291_1-p467019	C7	32983676	3.80795e-05	0.0755713	4.41931
RDW	5EL3	Bn-scaff_17291_1-p466959	C7	32983736	3.80795e-05	0.0755713	4.41931
SFW	7EL2	Bn-scaff_16069_1-p1162324	C7	37596318	3.91e-05	0.0743732	4.40823
RFW	5EL2	Bn-scaff_16069_1-p2216494	C7	38591852	3.38596e-05	0.0755501	4.47032
TNR	7EL2	Bn-scaff_16110_1-p1940585	C7	42946595	1.06e-05	0.0861182	4.97566
TNR	7EL2	Bn-scaff_16110_1-p1940470	C7	42946710	1.06e-05	0.0861182	4.97566
TNR	7EL2	Bn-scaff_16110_1-p1940402	C7	42946778	1.06e-05	0.0861182	4.97566
TNR	7EL2	Bn-scaff_16110_1-p1940215	C7	42946965	1.06e-05	0.0861182	4.97566
TNR	7EL2	Bn-scaff_16110_1-p1938391	C7	42948789	4.17e-05	0.0754212	4.3797
TNR	7EL2	Bn-scaff_16110_1-p1938114	C7	42949066	1.06e-05	0.0861182	4.97566
TRL	7EL1	Bn-scaff_21182_1-p62124	C8	2526183	4.05e-05	0.0754545	4.39221
TRL	7EL1	Bn-scaff_21182_1-p66519	C8	2530578	4.05e-05	0.0754545	4.39221
TRL	7EL1	Bn-scaff_25516_1-p144436	C8	2596046	4.05e-05	0.0754545	4.39221
TRL	7EL1	Bn-scaff_25516_1-p132400	C8	2608392	4.05e-05	0.0754545	4.39221
RDW	5EL3	Bn-scaff_16361_1-p1378500	C8	28848098	3.9674e-05	0.0624572	4.40149
TRL	7EL3	Bn-scaff_16361_1-p1658395	C8	29215957	1.36e-05	0.0845171	4.86729
TSA	7EL3	Bn-scaff_16361_1-p1658395	C8	29215957	2.7e-05	0.0789827	4.56817
TRV	13DAS2	Bn-scaff_16197_1-p2565898	C8	31641987	3.77e-05	0.0749064	4.42368
TRV	13DAS2	Bn-scaff_16197_1-p2565562	C8	31642322	3.77e-05	0.0749064	4.42368
TSA	10DAT3	Bn-scaff_16197_1-p2313484	C8	31900778	2.39e-05	0.0800482	4.62165
TSA	10DAT3	Bn-scaff_16197_1-p2305478	C8	31908786	2.31e-05	0.0803247	4.63701
TSA	10DAT3	Bn-scaff_16197_1-p2303980	C8	31910283	2.31e-05	0.0803247	4.63701
TRL	7EL2	Bn-scaff_16197_1-p2119334	C8	32063777	4.2e-05	0.0754539	4.37646
TRL	7EL2	Bn-scaff_16197_1-p2119076	C8	32064036	4.2e-05	0.0754539	4.37646
TNR	7EL2	Bn-scaff_16197_1-p2104783	C8	32068840	1.88e-05	0.0816409	4.72694
TRL	7EL2	Bn-scaff_16197_1-p2104783	C8	32068840	2.08e-05	0.0809233	4.68157
TNR	7EL2	Bn-scaff_16197_1-p2103756	C8	32069824	1.88e-05	0.0816409	4.72694
TRL	7EL2	Bn-scaff_16197_1-p2103756	C8	32069824	2.08e-05	0.0809233	4.68157
TNR	7EL2	Bn-scaff_16197_1-p2099707	C8	32074222	1.88e-05	0.0816409	4.72694
TRL	7EL2	Bn-scaff_16197_1-p2099707	C8	32074222	2.08e-05	0.0809233	4.68157
TNR	7EL2	Bn-scaff_16197_1-p2099542	C8	32074387	1.88e-05	0.0816409	4.72694
TRL	7EL2	Bn-scaff_16197_1-p2099542	C8	32074387	2.08e-05	0.0809233	4.68157
TRL	10DAT3	Bn-scaff_16197_1-p2058879	C8	32116084	3.87e-05	0.0769932	4.41197
TRL	10DAT3	Bn-scaff_16197_1-p2050852	C8	32127235	2.9e-05	0.0793539	4.53835
TSA	10DAT3	Bn-scaff_16197_1-p2050852	C8	32127235	3.08e-05	0.0788307	4.51086
TRL	10DAT3	Bn-scaff_16197_1-p1808027	C8	32337226	3.35e-09	0.152612	8.47499
TSA	10DAT3	Bn-scaff_16197_1-p1808027	C8	32337226	6.28e-09	0.147315	8.20221
TRV	10DAT3	Bn-scaff_16197_1-p1808027	C8	32337226	3.23e-07	0.114537	6.4912
TRL	7EL2	Bn-scaff_16197_1-p1808027	C8	32337226	4.57e-07	0.111579	6.34047
RFW	10DAT3	Bn-scaff_16197_1-p1808027	C8	32337226	1.46688e-06	0.102025	5.83361
TSA	7EL2	Bn-scaff_16197_1-p1808027	C8	32337226	1.67e-06	0.100938	5.77707
SFW	7EL2	Bn-scaff_16197_1-p1808027	C8	32337226	3.44e-06	0.0935618	5.46311
TNR	7EL2	Bn-scaff_16197_1-p1808027	C8	32337226	4.22e-06	0.0940789	5.3748
TRL	5EL2	Bn-scaff_16197_1-p1808027	C8	32337226	4.28e-06	0.094341	5.36886
TSA	10DAT1	Bn-scaff_16197_1-p1808027	C8	32337226	4.75e-06	0.093134	5.32333
RFW	10DAT2	Bn-scaff_16197_1-p1808027	C8	32337226	5.6937e-06	0.0904567	5.24461
TSA	5EL2	Bn-scaff_16197_1-p1808027	C8	32337226	6.08e-06	0.0902404	5.21626
TRL	10DAT2	Bn-scaff_16197_1-p1808027	C8	32337226	6.38e-06	0.0909408	5.19492
TRL	10DAT1	Bn-scaff_16197_1-p1808027	C8	32337226	7.7e-06	0.0897641	5.11336
RFW	7EL2	Bn-scaff_16197_1-p1808027	C8	32337226	9.82e-06	0.0866881	5.00789
TSA	10DAT2	Bn-scaff_16197_1-p1808027	C8	32337226	9.99e-06	0.0866163	5.00061
RFW	10DAT1	Bn-scaff_16197_1-p1808027	C8	32337226	1.60777e-05	0.0831222	4.79378
TNR	10DAT1	Bn-scaff_16197_1-p1808027	C8	32337226	2.01e-05	0.0822462	4.69741
SFW	10DAT3	Bn-scaff_16197_1-p1808027	C8	32337226	2.35e-05	0.0805655	4.6297
TNR	5EL2	Bn-scaff_16197_1-p1808027	C8	32337226	3.34e-05	0.0783171	4.47671
TNR	10DAT3	Bn-scaff_16197_1-p1808027	C8	32337226	3.35e-05	0.0783545	4.47497
TRL	10DAT3	Bn-scaff_16197_1-p1806004	C8	32339267	4.32e-09	0.149724	8.36421
TSA	10DAT3	Bn-scaff_16197_1-p1806004	C8	32339267	7.59e-09	0.144968	8.11974
TRV	10DAT3	Bn-scaff_16197_1-p1806004	C8	32339267	3.49e-07	0.113028	6.45714
TRL	7EL2	Bn-scaff_16197_1-p1806004	C8	32339267	7.98e-07	0.106953	6.09816
RFW	10DAT3	Bn-scaff_16197_1-p1806004	C8	32339267	1.75118e-06	0.100206	5.75667
TSA	10DAT1	Bn-scaff_16197_1-p1806004	C8	32339267	2.45e-06	0.0973371	5.61043
TRL	5EL2	Bn-scaff_16197_1-p1806004	C8	32339267	3.03e-06	0.0959196	5.51792
TSA	7EL2	Bn-scaff_16197_1-p1806004	C8	32339267	3.18e-06	0.0956818	5.49773
TRL	10DAT1	Bn-scaff_16197_1-p1806004	C8	32339267	3.58e-06	0.0946844	5.44612
TSA	5EL2	Bn-scaff_16197_1-p1806004	C8	32339267	5.1e-06	0.0908786	5.29272
RFW	10DAT2	Bn-scaff_16197_1-p1806004	C8	32339267	5.76821e-06	0.0894727	5.23896
RFW	10DAT1	Bn-scaff_16197_1-p1806004	C8	32339267	6.22548e-06	0.0892293	5.20583
TNR	7EL2	Bn-scaff_16197_1-p1806004	C8	32339267	7.14e-06	0.0895171	5.14619
TRL	10DAT2	Bn-scaff_16197_1-p1806004	C8	32339267	7.41e-06	0.0885459	5.13018
TNR	10DAT1	Bn-scaff_16197_1-p1806004	C8	32339267	8.29e-06	0.0881729	5.08124
TSA	10DAT2	Bn-scaff_16197_1-p1806004	C8	32339267	1.13e-05	0.084697	4.94621
SFW	7EL2	Bn-scaff_16197_1-p1806004	C8	32339267	1.13e-05	0.0846023	4.9458
RFW	7EL2	Bn-scaff_16197_1-p1806004	C8	32339267	1.9e-05	0.081199	4.72032
TNR	10DAT3	Bn-scaff_16197_1-p1806004	C8	32339267	2.07e-05	0.0809177	4.68445
TNR	5EL2	Bn-scaff_16197_1-p1806004	C8	32339267	2.39e-05	0.0796466	4.6218
TRV	10DAT1	Bn-scaff_16197_1-p1806004	C8	32339267	2.92e-05	0.0777041	4.53415
SFW	10DAT3	Bn-scaff_16197_1-p1806004	C8	32339267	3.28e-05	0.0777048	4.48471
TRL	10DAT3	Bn-scaff_16197_1-p1805831	C8	32339797	4.32e-09	0.149724	8.36421
TSA	10DAT3	Bn-scaff_16197_1-p1805831	C8	32339797	7.59e-09	0.144968	8.11974
TRV	10DAT3	Bn-scaff_16197_1-p1805831	C8	32339797	3.49e-07	0.113028	6.45714
TRL	7EL2	Bn-scaff_16197_1-p1805831	C8	32339797	7.98e-07	0.106953	6.09816
RFW	10DAT3	Bn-scaff_16197_1-p1805831	C8	32339797	1.75118e-06	0.100206	5.75667
TSA	10DAT1	Bn-scaff_16197_1-p1805831	C8	32339797	2.45e-06	0.0973371	5.61043
TRL	5EL2	Bn-scaff_16197_1-p1805831	C8	32339797	3.03e-06	0.0959196	5.51792
TSA	7EL2	Bn-scaff_16197_1-p1805831	C8	32339797	3.18e-06	0.0956818	5.49773
TRL	10DAT1	Bn-scaff_16197_1-p1805831	C8	32339797	3.58e-06	0.0946844	5.44612
TSA	5EL2	Bn-scaff_16197_1-p1805831	C8	32339797	5.1e-06	0.0908786	5.29272
RFW	10DAT2	Bn-scaff_16197_1-p1805831	C8	32339797	5.76821e-06	0.0894727	5.23896
RFW	10DAT1	Bn-scaff_16197_1-p1805831	C8	32339797	6.22548e-06	0.0892293	5.20583
TNR	7EL2	Bn-scaff_16197_1-p1805831	C8	32339797	7.14e-06	0.0895171	5.14619
TRL	10DAT2	Bn-scaff_16197_1-p1805831	C8	32339797	7.41e-06	0.0885459	5.13018
TNR	10DAT1	Bn-scaff_16197_1-p1805831	C8	32339797	8.29e-06	0.0881729	5.08124
TSA	10DAT2	Bn-scaff_16197_1-p1805831	C8	32339797	1.13e-05	0.084697	4.94621
SFW	7EL2	Bn-scaff_16197_1-p1805831	C8	32339797	1.13e-05	0.0846023	4.9458
RFW	7EL2	Bn-scaff_16197_1-p1805831	C8	32339797	1.9e-05	0.081199	4.72032
TNR	10DAT3	Bn-scaff_16197_1-p1805831	C8	32339797	2.07e-05	0.0809177	4.68445
TNR	5EL2	Bn-scaff_16197_1-p1805831	C8	32339797	2.39e-05	0.0796466	4.6218
TRV	10DAT1	Bn-scaff_16197_1-p1805831	C8	32339797	2.92e-05	0.0777041	4.53415
SFW	10DAT3	Bn-scaff_16197_1-p1805831	C8	32339797	3.28e-05	0.0777048	4.48471
TRL	10DAT3	Bn-scaff_16197_1-p1805570	C8	32340039	5.98e-09	0.146973	8.22346
TSA	10DAT3	Bn-scaff_16197_1-p1805570	C8	32340039	9.79e-09	0.142802	8.00937
TRV	10DAT3	Bn-scaff_16197_1-p1805570	C8	32340039	4.12e-07	0.11166	6.38527
TRL	7EL2	Bn-scaff_16197_1-p1805570	C8	32340039	9.32e-07	0.105442	6.03049
RFW	10DAT3	Bn-scaff_16197_1-p1805570	C8	32340039	2.28031e-06	0.0980029	5.64201
TRL	5EL2	Bn-scaff_16197_1-p1805570	C8	32340039	3.21e-06	0.0953662	5.49336
TSA	7EL2	Bn-scaff_16197_1-p1805570	C8	32340039	3.86e-06	0.0938727	5.41346
TSA	10DAT1	Bn-scaff_16197_1-p1805570	C8	32340039	4.86e-06	0.0918283	5.31381
RFW	10DAT2	Bn-scaff_16197_1-p1805570	C8	32340039	6.01077e-06	0.0890243	5.22107
TSA	5EL2	Bn-scaff_16197_1-p1805570	C8	32340039	6.6e-06	0.0888161	5.18046
TRL	10DAT2	Bn-scaff_16197_1-p1805570	C8	32340039	6.69e-06	0.0890249	5.17476
TRL	10DAT1	Bn-scaff_16197_1-p1805570	C8	32340039	6.84e-06	0.089552	5.1647
TNR	7EL2	Bn-scaff_16197_1-p1805570	C8	32340039	9.25e-06	0.0871659	5.03371
TSA	10DAT2	Bn-scaff_16197_1-p1805570	C8	32340039	1.2e-05	0.0839157	4.91978
SFW	7EL2	Bn-scaff_16197_1-p1805570	C8	32340039	1.33e-05	0.0825821	4.87543
TNR	10DAT1	Bn-scaff_16197_1-p1805570	C8	32340039	1.49e-05	0.0835387	4.82585
RFW	10DAT1	Bn-scaff_16197_1-p1805570	C8	32340039	1.50577e-05	0.0821503	4.82224
RFW	7EL2	Bn-scaff_16197_1-p1805570	C8	32340039	2.11e-05	0.0800005	4.67552
TNR	10DAT3	Bn-scaff_16197_1-p1805570	C8	32340039	2.18e-05	0.0804757	4.66246
TNR	5EL2	Bn-scaff_16197_1-p1805570	C8	32340039	2.51e-05	0.0792102	4.59961
SFW	10DAT3	Bn-scaff_16197_1-p1805570	C8	32340039	3.48e-05	0.0770861	4.45816
TSA	13DAS2	Bn-scaff_16197_1-p1805570	C8	32340039	3.53e-05	0.0758868	4.45244
TRL	10DAT3	Bn-scaff_16197_1-p1802754	C8	32340184	4.88e-09	0.148951	8.31132
TSA	10DAT3	Bn-scaff_16197_1-p1802754	C8	32340184	8.1e-09	0.144583	8.09172
TRV	10DAT3	Bn-scaff_16197_1-p1802754	C8	32340184	3.64e-07	0.112761	6.43894
TRL	7EL2	Bn-scaff_16197_1-p1802754	C8	32340184	9.24e-07	0.106092	6.03449
RFW	10DAT3	Bn-scaff_16197_1-p1802754	C8	32340184	1.92942e-06	0.099677	5.71457
TRL	5EL2	Bn-scaff_16197_1-p1802754	C8	32340184	2.89e-06	0.0963263	5.53904
TSA	10DAT1	Bn-scaff_16197_1-p1802754	C8	32340184	3.15e-06	0.0959716	5.50154
TSA	7EL2	Bn-scaff_16197_1-p1802754	C8	32340184	3.66e-06	0.0949327	5.43671
TRL	10DAT1	Bn-scaff_16197_1-p1802754	C8	32340184	4.48e-06	0.0934275	5.34842
TSA	5EL2	Bn-scaff_16197_1-p1802754	C8	32340184	5.31e-06	0.0906246	5.27512
RFW	10DAT2	Bn-scaff_16197_1-p1802754	C8	32340184	6.13563e-06	0.0890695	5.21214
RFW	10DAT1	Bn-scaff_16197_1-p1802754	C8	32340184	7.39938e-06	0.0884263	5.1308
TRL	10DAT2	Bn-scaff_16197_1-p1802754	C8	32340184	7.46e-06	0.0885144	5.12747
TNR	7EL2	Bn-scaff_16197_1-p1802754	C8	32340184	8.81e-06	0.0883321	5.05517
TNR	10DAT1	Bn-scaff_16197_1-p1802754	C8	32340184	1.02e-05	0.0869251	4.9906
TSA	10DAT2	Bn-scaff_16197_1-p1802754	C8	32340184	1.25e-05	0.0840695	4.90373
SFW	7EL2	Bn-scaff_16197_1-p1802754	C8	32340184	1.38e-05	0.0835654	4.85874
TNR	10DAT3	Bn-scaff_16197_1-p1802754	C8	32340184	2.07e-05	0.0809308	4.68429
RFW	7EL2	Bn-scaff_16197_1-p1802754	C8	32340184	2.15e-05	0.0805589	4.6682
TNR	5EL2	Bn-scaff_16197_1-p1802754	C8	32340184	2.3e-05	0.0799562	4.63835
SFW	10DAT3	Bn-scaff_16197_1-p1802754	C8	32340184	3.59e-05	0.0771155	4.44504
TRV	10DAT1	Bn-scaff_16197_1-p1802754	C8	32340184	3.66e-05	0.0766477	4.43603
TRL	10DAT3	Bn-scaff_16197_1-p1802616	C8	32340322	5.98e-09	0.146973	8.22346
TSA	10DAT3	Bn-scaff_16197_1-p1802616	C8	32340322	9.79e-09	0.142802	8.00937
TRV	10DAT3	Bn-scaff_16197_1-p1802616	C8	32340322	4.12e-07	0.11166	6.38527
TRL	7EL2	Bn-scaff_16197_1-p1802616	C8	32340322	9.32e-07	0.105442	6.03049
RFW	10DAT3	Bn-scaff_16197_1-p1802616	C8	32340322	2.28031e-06	0.0980029	5.64201
TRL	5EL2	Bn-scaff_16197_1-p1802616	C8	32340322	3.21e-06	0.0953662	5.49336
TSA	7EL2	Bn-scaff_16197_1-p1802616	C8	32340322	3.86e-06	0.0938727	5.41346
TSA	10DAT1	Bn-scaff_16197_1-p1802616	C8	32340322	4.86e-06	0.0918283	5.31381
RFW	10DAT2	Bn-scaff_16197_1-p1802616	C8	32340322	6.01077e-06	0.0890243	5.22107
TSA	5EL2	Bn-scaff_16197_1-p1802616	C8	32340322	6.6e-06	0.0888161	5.18046
TRL	10DAT2	Bn-scaff_16197_1-p1802616	C8	32340322	6.69e-06	0.0890249	5.17476
TRL	10DAT1	Bn-scaff_16197_1-p1802616	C8	32340322	6.84e-06	0.089552	5.1647
TNR	7EL2	Bn-scaff_16197_1-p1802616	C8	32340322	9.25e-06	0.0871659	5.03371
TSA	10DAT2	Bn-scaff_16197_1-p1802616	C8	32340322	1.2e-05	0.0839157	4.91978
SFW	7EL2	Bn-scaff_16197_1-p1802616	C8	32340322	1.33e-05	0.0825821	4.87543
TNR	10DAT1	Bn-scaff_16197_1-p1802616	C8	32340322	1.49e-05	0.0835387	4.82585
RFW	10DAT1	Bn-scaff_16197_1-p1802616	C8	32340322	1.50577e-05	0.0821503	4.82224
RFW	7EL2	Bn-scaff_16197_1-p1802616	C8	32340322	2.11e-05	0.0800005	4.67552
TNR	10DAT3	Bn-scaff_16197_1-p1802616	C8	32340322	2.18e-05	0.0804757	4.66246
TNR	5EL2	Bn-scaff_16197_1-p1802616	C8	32340322	2.51e-05	0.0792102	4.59961
SFW	10DAT3	Bn-scaff_16197_1-p1802616	C8	32340322	3.48e-05	0.0770861	4.45816
TSA	13DAS2	Bn-scaff_16197_1-p1802616	C8	32340322	3.53e-05	0.0758868	4.45244
TRL	10DAT3	Bn-scaff_16197_1-p1802398	C8	32340540	4.32e-09	0.149724	8.36421
TSA	10DAT3	Bn-scaff_16197_1-p1802398	C8	32340540	7.59e-09	0.144968	8.11974
TRV	10DAT3	Bn-scaff_16197_1-p1802398	C8	32340540	3.49e-07	0.113028	6.45714
TRL	7EL2	Bn-scaff_16197_1-p1802398	C8	32340540	7.98e-07	0.106953	6.09816
RFW	10DAT3	Bn-scaff_16197_1-p1802398	C8	32340540	1.75118e-06	0.100206	5.75667
TSA	10DAT1	Bn-scaff_16197_1-p1802398	C8	32340540	2.45e-06	0.0973371	5.61043
TRL	5EL2	Bn-scaff_16197_1-p1802398	C8	32340540	3.03e-06	0.0959196	5.51792
TSA	7EL2	Bn-scaff_16197_1-p1802398	C8	32340540	3.18e-06	0.0956818	5.49773
TRL	10DAT1	Bn-scaff_16197_1-p1802398	C8	32340540	3.58e-06	0.0946844	5.44612
TSA	5EL2	Bn-scaff_16197_1-p1802398	C8	32340540	5.1e-06	0.0908786	5.29272
RFW	10DAT2	Bn-scaff_16197_1-p1802398	C8	32340540	5.76821e-06	0.0894727	5.23896
RFW	10DAT1	Bn-scaff_16197_1-p1802398	C8	32340540	6.22548e-06	0.0892293	5.20583
TNR	7EL2	Bn-scaff_16197_1-p1802398	C8	32340540	7.14e-06	0.0895171	5.14619
TRL	10DAT2	Bn-scaff_16197_1-p1802398	C8	32340540	7.41e-06	0.0885459	5.13018
TNR	10DAT1	Bn-scaff_16197_1-p1802398	C8	32340540	8.29e-06	0.0881729	5.08124
TSA	10DAT2	Bn-scaff_16197_1-p1802398	C8	32340540	1.13e-05	0.084697	4.94621
SFW	7EL2	Bn-scaff_16197_1-p1802398	C8	32340540	1.13e-05	0.0846023	4.9458
RFW	7EL2	Bn-scaff_16197_1-p1802398	C8	32340540	1.9e-05	0.081199	4.72032
TNR	10DAT3	Bn-scaff_16197_1-p1802398	C8	32340540	2.07e-05	0.0809177	4.68445
TNR	5EL2	Bn-scaff_16197_1-p1802398	C8	32340540	2.39e-05	0.0796466	4.6218
TRV	10DAT1	Bn-scaff_16197_1-p1802398	C8	32340540	2.92e-05	0.0777041	4.53415
SFW	10DAT3	Bn-scaff_16197_1-p1802398	C8	32340540	3.28e-05	0.0777048	4.48471
TRL	10DAT3	Bn-scaff_16197_1-p1800542	C8	32340658	2.29e-09	0.159706	8.63926
TSA	10DAT3	Bn-scaff_16197_1-p1800542	C8	32340658	3.43e-09	0.157621	8.46505
TRV	10DAT3	Bn-scaff_16197_1-p1800542	C8	32340658	2.06e-07	0.122493	6.68685
RFW	10DAT3	Bn-scaff_16197_1-p1800542	C8	32340658	1.20568e-06	0.106419	5.91877
TSA	10DAT1	Bn-scaff_16197_1-p1800542	C8	32340658	1.97e-06	0.10173	5.7062
TRL	10DAT1	Bn-scaff_16197_1-p1800542	C8	32340658	4.28e-06	0.0952475	5.36813
TRL	7EL2	Bn-scaff_16197_1-p1800542	C8	32340658	5.56e-06	0.0935141	5.25508
RFW	10DAT1	Bn-scaff_16197_1-p1800542	C8	32340658	5.78747e-06	0.091686	5.23751
TRL	5EL2	Bn-scaff_16197_1-p1800542	C8	32340658	6.76e-06	0.090278	5.16989
TNR	10DAT1	Bn-scaff_16197_1-p1800542	C8	32340658	7.31e-06	0.0915115	5.13605
TSA	5EL2	Bn-scaff_16197_1-p1800542	C8	32340658	7.71e-06	0.0882341	5.11308
TNR	10DAT3	Bn-scaff_16197_1-p1800542	C8	32340658	8.29e-06	0.0929429	5.08124
TSA	7EL2	Bn-scaff_16197_1-p1800542	C8	32340658	1.13e-05	0.0868998	4.94861
TSA	13DAS2	Bn-scaff_16197_1-p1800542	C8	32340658	1.48e-05	0.0854465	4.82965
TRV	10DAT1	Bn-scaff_16197_1-p1800542	C8	32340658	1.68e-05	0.0850083	4.77512
TRV	13DAS2	Bn-scaff_16197_1-p1800542	C8	32340658	2.13e-05	0.0825632	4.6716
TRL	10DAT2	Bn-scaff_16197_1-p1800542	C8	32340658	2.16e-05	0.0811033	4.66505
TNR	7EL2	Bn-scaff_16197_1-p1800542	C8	32340658	2.59e-05	0.0805425	4.58609
TSA	10DAT2	Bn-scaff_16197_1-p1800542	C8	32340658	3.27e-05	0.077446	4.48608
RFW	7EL2	Bn-scaff_16197_1-p1800542	C8	32340658	3.43e-05	0.0773934	4.46431
TRL	10DAT3	Bn-scaff_16197_1-p1800267	C8	32340933	4.32e-09	0.149724	8.36421
TSA	10DAT3	Bn-scaff_16197_1-p1800267	C8	32340933	7.59e-09	0.144968	8.11974
TRV	10DAT3	Bn-scaff_16197_1-p1800267	C8	32340933	3.49e-07	0.113028	6.45714
TRL	7EL2	Bn-scaff_16197_1-p1800267	C8	32340933	7.98e-07	0.106953	6.09816
RFW	10DAT3	Bn-scaff_16197_1-p1800267	C8	32340933	1.75118e-06	0.100206	5.75667
TSA	10DAT1	Bn-scaff_16197_1-p1800267	C8	32340933	2.45e-06	0.0973371	5.61043
TRL	5EL2	Bn-scaff_16197_1-p1800267	C8	32340933	3.03e-06	0.0959196	5.51792
TSA	7EL2	Bn-scaff_16197_1-p1800267	C8	32340933	3.18e-06	0.0956818	5.49773
TRL	10DAT1	Bn-scaff_16197_1-p1800267	C8	32340933	3.58e-06	0.0946844	5.44612
TSA	5EL2	Bn-scaff_16197_1-p1800267	C8	32340933	5.1e-06	0.0908786	5.29272
RFW	10DAT2	Bn-scaff_16197_1-p1800267	C8	32340933	5.76821e-06	0.0894727	5.23896
RFW	10DAT1	Bn-scaff_16197_1-p1800267	C8	32340933	6.22548e-06	0.0892293	5.20583
TNR	7EL2	Bn-scaff_16197_1-p1800267	C8	32340933	7.14e-06	0.0895171	5.14619
TRL	10DAT2	Bn-scaff_16197_1-p1800267	C8	32340933	7.41e-06	0.0885459	5.13018
TNR	10DAT1	Bn-scaff_16197_1-p1800267	C8	32340933	8.29e-06	0.0881729	5.08124
TSA	10DAT2	Bn-scaff_16197_1-p1800267	C8	32340933	1.13e-05	0.084697	4.94621
SFW	7EL2	Bn-scaff_16197_1-p1800267	C8	32340933	1.13e-05	0.0846023	4.9458
RFW	7EL2	Bn-scaff_16197_1-p1800267	C8	32340933	1.9e-05	0.081199	4.72032
TNR	10DAT3	Bn-scaff_16197_1-p1800267	C8	32340933	2.07e-05	0.0809177	4.68445
TNR	5EL2	Bn-scaff_16197_1-p1800267	C8	32340933	2.39e-05	0.0796466	4.6218
TRV	10DAT1	Bn-scaff_16197_1-p1800267	C8	32340933	2.92e-05	0.0777041	4.53415
SFW	10DAT3	Bn-scaff_16197_1-p1800267	C8	32340933	3.28e-05	0.0777048	4.48471
TRL	10DAT3	Bn-scaff_16197_1-p1800147	C8	32341053	4.32e-09	0.149724	8.36421
TSA	10DAT3	Bn-scaff_16197_1-p1800147	C8	32341053	7.59e-09	0.144968	8.11974
TRV	10DAT3	Bn-scaff_16197_1-p1800147	C8	32341053	3.49e-07	0.113028	6.45714
TRL	7EL2	Bn-scaff_16197_1-p1800147	C8	32341053	7.98e-07	0.106953	6.09816
RFW	10DAT3	Bn-scaff_16197_1-p1800147	C8	32341053	1.75118e-06	0.100206	5.75667
TSA	10DAT1	Bn-scaff_16197_1-p1800147	C8	32341053	2.45e-06	0.0973371	5.61043
TRL	5EL2	Bn-scaff_16197_1-p1800147	C8	32341053	3.03e-06	0.0959196	5.51792
TSA	7EL2	Bn-scaff_16197_1-p1800147	C8	32341053	3.18e-06	0.0956818	5.49773
TRL	10DAT1	Bn-scaff_16197_1-p1800147	C8	32341053	3.58e-06	0.0946844	5.44612
TSA	5EL2	Bn-scaff_16197_1-p1800147	C8	32341053	5.1e-06	0.0908786	5.29272
RFW	10DAT2	Bn-scaff_16197_1-p1800147	C8	32341053	5.76821e-06	0.0894727	5.23896
RFW	10DAT1	Bn-scaff_16197_1-p1800147	C8	32341053	6.22548e-06	0.0892293	5.20583
TNR	7EL2	Bn-scaff_16197_1-p1800147	C8	32341053	7.14e-06	0.0895171	5.14619
TRL	10DAT2	Bn-scaff_16197_1-p1800147	C8	32341053	7.41e-06	0.0885459	5.13018
TNR	10DAT1	Bn-scaff_16197_1-p1800147	C8	32341053	8.29e-06	0.0881729	5.08124
TSA	10DAT2	Bn-scaff_16197_1-p1800147	C8	32341053	1.13e-05	0.084697	4.94621
SFW	7EL2	Bn-scaff_16197_1-p1800147	C8	32341053	1.13e-05	0.0846023	4.9458
RFW	7EL2	Bn-scaff_16197_1-p1800147	C8	32341053	1.9e-05	0.081199	4.72032
TNR	10DAT3	Bn-scaff_16197_1-p1800147	C8	32341053	2.07e-05	0.0809177	4.68445
TNR	5EL2	Bn-scaff_16197_1-p1800147	C8	32341053	2.39e-05	0.0796466	4.6218
TRV	10DAT1	Bn-scaff_16197_1-p1800147	C8	32341053	2.92e-05	0.0777041	4.53415
SFW	10DAT3	Bn-scaff_16197_1-p1800147	C8	32341053	3.28e-05	0.0777048	4.48471
TRL	10DAT3	Bn-scaff_16197_1-p1799455	C8	32341789	4.32e-09	0.149724	8.36421
TSA	10DAT3	Bn-scaff_16197_1-p1799455	C8	32341789	7.59e-09	0.144968	8.11974
TRV	10DAT3	Bn-scaff_16197_1-p1799455	C8	32341789	3.49e-07	0.113028	6.45714
TRL	7EL2	Bn-scaff_16197_1-p1799455	C8	32341789	7.98e-07	0.106953	6.09816
RFW	10DAT3	Bn-scaff_16197_1-p1799455	C8	32341789	1.75118e-06	0.100206	5.75667
TSA	10DAT1	Bn-scaff_16197_1-p1799455	C8	32341789	2.45e-06	0.0973371	5.61043
TRL	5EL2	Bn-scaff_16197_1-p1799455	C8	32341789	3.03e-06	0.0959196	5.51792
TSA	7EL2	Bn-scaff_16197_1-p1799455	C8	32341789	3.18e-06	0.0956818	5.49773
TRL	10DAT1	Bn-scaff_16197_1-p1799455	C8	32341789	3.58e-06	0.0946844	5.44612
TSA	5EL2	Bn-scaff_16197_1-p1799455	C8	32341789	5.1e-06	0.0908786	5.29272
RFW	10DAT2	Bn-scaff_16197_1-p1799455	C8	32341789	5.76821e-06	0.0894727	5.23896
RFW	10DAT1	Bn-scaff_16197_1-p1799455	C8	32341789	6.22548e-06	0.0892293	5.20583
TNR	7EL2	Bn-scaff_16197_1-p1799455	C8	32341789	7.14e-06	0.0895171	5.14619
TRL	10DAT2	Bn-scaff_16197_1-p1799455	C8	32341789	7.41e-06	0.0885459	5.13018
TNR	10DAT1	Bn-scaff_16197_1-p1799455	C8	32341789	8.29e-06	0.0881729	5.08124
TSA	10DAT2	Bn-scaff_16197_1-p1799455	C8	32341789	1.13e-05	0.084697	4.94621
SFW	7EL2	Bn-scaff_16197_1-p1799455	C8	32341789	1.13e-05	0.0846023	4.9458
RFW	7EL2	Bn-scaff_16197_1-p1799455	C8	32341789	1.9e-05	0.081199	4.72032
TNR	10DAT3	Bn-scaff_16197_1-p1799455	C8	32341789	2.07e-05	0.0809177	4.68445
TNR	5EL2	Bn-scaff_16197_1-p1799455	C8	32341789	2.39e-05	0.0796466	4.6218
TRV	10DAT1	Bn-scaff_16197_1-p1799455	C8	32341789	2.92e-05	0.0777041	4.53415
SFW	10DAT3	Bn-scaff_16197_1-p1799455	C8	32341789	3.28e-05	0.0777048	4.48471
TRL	10DAT3	Bn-scaff_16197_1-p1796016	C8	32344250	4.32e-09	0.149724	8.36421
TSA	10DAT3	Bn-scaff_16197_1-p1796016	C8	32344250	7.59e-09	0.144968	8.11974
TRV	10DAT3	Bn-scaff_16197_1-p1796016	C8	32344250	3.49e-07	0.113028	6.45714
TRL	7EL2	Bn-scaff_16197_1-p1796016	C8	32344250	7.98e-07	0.106953	6.09816
RFW	10DAT3	Bn-scaff_16197_1-p1796016	C8	32344250	1.75118e-06	0.100206	5.75667
TSA	10DAT1	Bn-scaff_16197_1-p1796016	C8	32344250	2.45e-06	0.0973371	5.61043
TRL	5EL2	Bn-scaff_16197_1-p1796016	C8	32344250	3.03e-06	0.0959196	5.51792
TSA	7EL2	Bn-scaff_16197_1-p1796016	C8	32344250	3.18e-06	0.0956818	5.49773
TRL	10DAT1	Bn-scaff_16197_1-p1796016	C8	32344250	3.58e-06	0.0946844	5.44612
TSA	5EL2	Bn-scaff_16197_1-p1796016	C8	32344250	5.1e-06	0.0908786	5.29272
RFW	10DAT2	Bn-scaff_16197_1-p1796016	C8	32344250	5.76821e-06	0.0894727	5.23896
RFW	10DAT1	Bn-scaff_16197_1-p1796016	C8	32344250	6.22548e-06	0.0892293	5.20583
TNR	7EL2	Bn-scaff_16197_1-p1796016	C8	32344250	7.14e-06	0.0895171	5.14619
TRL	10DAT2	Bn-scaff_16197_1-p1796016	C8	32344250	7.41e-06	0.0885459	5.13018
TNR	10DAT1	Bn-scaff_16197_1-p1796016	C8	32344250	8.29e-06	0.0881729	5.08124
TSA	10DAT2	Bn-scaff_16197_1-p1796016	C8	32344250	1.13e-05	0.084697	4.94621
SFW	7EL2	Bn-scaff_16197_1-p1796016	C8	32344250	1.13e-05	0.0846023	4.9458
RFW	7EL2	Bn-scaff_16197_1-p1796016	C8	32344250	1.9e-05	0.081199	4.72032
TNR	10DAT3	Bn-scaff_16197_1-p1796016	C8	32344250	2.07e-05	0.0809177	4.68445
TNR	5EL2	Bn-scaff_16197_1-p1796016	C8	32344250	2.39e-05	0.0796466	4.6218
TRV	10DAT1	Bn-scaff_16197_1-p1796016	C8	32344250	2.92e-05	0.0777041	4.53415
SFW	10DAT3	Bn-scaff_16197_1-p1796016	C8	32344250	3.28e-05	0.0777048	4.48471
TRL	10DAT3	Bn-scaff_16197_1-p1794176	C8	32346074	1.78e-06	0.10064	5.75002
TSA	10DAT3	Bn-scaff_16197_1-p1794176	C8	32346074	1.81e-06	0.100457	5.74283
TRL	7EL2	Bn-scaff_16197_1-p1794176	C8	32346074	1.69e-05	0.0827605	4.77244
TRL	10DAT2	Bn-scaff_16197_1-p1794176	C8	32346074	1.82e-05	0.0815252	4.73918
TRV	10DAT3	Bn-scaff_16197_1-p1794176	C8	32346074	3.36e-05	0.0769863	4.47349
TRL	10DAT3	Bn-scaff_16197_1-p1790727	C8	32348423	1.18e-08	0.14136	7.92683
TSA	10DAT3	Bn-scaff_16197_1-p1790727	C8	32348423	1.25e-08	0.140812	7.90179
TRV	10DAT3	Bn-scaff_16197_1-p1790727	C8	32348423	3.59e-07	0.112812	6.44547
TRL	7EL2	Bn-scaff_16197_1-p1790727	C8	32348423	4.9e-07	0.110873	6.31023
TSA	7EL2	Bn-scaff_16197_1-p1790727	C8	32348423	9.86e-07	0.104983	6.00605
TSA	10DAT1	Bn-scaff_16197_1-p1790727	C8	32348423	1.02e-06	0.104308	5.99263
TNR	7EL2	Bn-scaff_16197_1-p1790727	C8	32348423	2.4e-06	0.0981662	5.62062
RFW	10DAT2	Bn-scaff_16197_1-p1790727	C8	32348423	2.51058e-06	0.0959378	5.60023
RFW	10DAT3	Bn-scaff_16197_1-p1790727	C8	32348423	2.54627e-06	0.0972409	5.59409
RFW	10DAT1	Bn-scaff_16197_1-p1790727	C8	32348423	3.26544e-06	0.0942576	5.48606
TSA	5EL2	Bn-scaff_16197_1-p1790727	C8	32348423	3.47e-06	0.0938753	5.45947
SFW	7EL2	Bn-scaff_16197_1-p1790727	C8	32348423	4.11e-06	0.092476	5.38584
TRV	10DAT1	Bn-scaff_16197_1-p1790727	C8	32348423	4.92e-06	0.0915684	5.30804
TRL	10DAT1	Bn-scaff_16197_1-p1790727	C8	32348423	5.11e-06	0.0918782	5.29168
TRL	5EL2	Bn-scaff_16197_1-p1790727	C8	32348423	6.18e-06	0.0903081	5.20882
RFW	7EL2	Bn-scaff_16197_1-p1790727	C8	32348423	8.38e-06	0.0875913	5.0765
TRL	10DAT2	Bn-scaff_16197_1-p1790727	C8	32348423	8.83e-06	0.0871759	5.05409
TSA	10DAT2	Bn-scaff_16197_1-p1790727	C8	32348423	1.04e-05	0.0853674	4.98376
TNR	10DAT1	Bn-scaff_16197_1-p1790727	C8	32348423	1.6e-05	0.0829967	4.79464
TNR	5EL2	Bn-scaff_16197_1-p1790727	C8	32348423	2.74e-05	0.0785786	4.56214
TRL	10DAT3	Bn-scaff_16197_1-p1790496	C8	32348656	4.1e-09	0.153739	8.38764
TSA	10DAT3	Bn-scaff_16197_1-p1790496	C8	32348656	7.14e-09	0.148474	8.1465
TRV	10DAT3	Bn-scaff_16197_1-p1790496	C8	32348656	2.55e-07	0.118441	6.59352
TRL	7EL2	Bn-scaff_16197_1-p1790496	C8	32348656	5.99e-07	0.12049	6.22223
TSA	10DAT1	Bn-scaff_16197_1-p1790496	C8	32348656	6.68e-07	0.115302	6.17527
TSA	7EL2	Bn-scaff_16197_1-p1790496	C8	32348656	1.34e-06	0.113439	5.87273
RFW	10DAT3	Bn-scaff_16197_1-p1790496	C8	32348656	1.53997e-06	0.103448	5.81249
RFW	10DAT2	Bn-scaff_16197_1-p1790496	C8	32348656	2.01073e-06	0.100533	5.69665
TRL	5EL2	Bn-scaff_16197_1-p1790496	C8	32348656	2.14e-06	0.104225	5.66975
TRL	10DAT1	Bn-scaff_16197_1-p1790496	C8	32348656	2.38e-06	0.105352	5.62337
RFW	10DAT1	Bn-scaff_16197_1-p1790496	C8	32348656	2.48381e-06	0.103885	5.60488
TSA	5EL2	Bn-scaff_16197_1-p1790496	C8	32348656	3.12e-06	0.100699	5.50645
TNR	7EL2	Bn-scaff_16197_1-p1790496	C8	32348656	3.17e-06	0.104837	5.49853
TRL	10DAT2	Bn-scaff_16197_1-p1790496	C8	32348656	4.92e-06	0.0967188	5.30809
SFW	7EL2	Bn-scaff_16197_1-p1790496	C8	32348656	5.01e-06	0.097117	5.30057
TSA	10DAT2	Bn-scaff_16197_1-p1790496	C8	32348656	6.11e-06	0.0933002	5.21376
TNR	10DAT1	Bn-scaff_16197_1-p1790496	C8	32348656	6.71e-06	0.0933762	5.17313
TRV	10DAT1	Bn-scaff_16197_1-p1790496	C8	32348656	7.86e-06	0.0946994	5.10469
RFW	7EL2	Bn-scaff_16197_1-p1790496	C8	32348656	1.08e-05	0.0934287	4.96533
TNR	5EL2	Bn-scaff_16197_1-p1790496	C8	32348656	1.33e-05	0.0871086	4.8766
TNR	10DAT3	Bn-scaff_16197_1-p1790496	C8	32348656	1.64e-05	0.0854808	4.78387
TSA	13DAS1	Bn-scaff_16197_1-p1790496	C8	32348656	4.18e-05	0.0774952	4.37844
TRL	10DAT3	Bn-scaff_16197_1-p1790433	C8	32348719	4.1e-09	0.153739	8.38764
TSA	10DAT3	Bn-scaff_16197_1-p1790433	C8	32348719	7.14e-09	0.148474	8.1465
TRV	10DAT3	Bn-scaff_16197_1-p1790433	C8	32348719	2.55e-07	0.118441	6.59352
TRL	7EL2	Bn-scaff_16197_1-p1790433	C8	32348719	5.99e-07	0.12049	6.22223
TSA	10DAT1	Bn-scaff_16197_1-p1790433	C8	32348719	6.68e-07	0.115302	6.17527
TSA	7EL2	Bn-scaff_16197_1-p1790433	C8	32348719	1.34e-06	0.113439	5.87273
RFW	10DAT3	Bn-scaff_16197_1-p1790433	C8	32348719	1.53997e-06	0.103448	5.81249
RFW	10DAT2	Bn-scaff_16197_1-p1790433	C8	32348719	2.01073e-06	0.100533	5.69665
TRL	5EL2	Bn-scaff_16197_1-p1790433	C8	32348719	2.14e-06	0.104225	5.66975
TRL	10DAT1	Bn-scaff_16197_1-p1790433	C8	32348719	2.38e-06	0.105352	5.62337
RFW	10DAT1	Bn-scaff_16197_1-p1790433	C8	32348719	2.48381e-06	0.103885	5.60488
TSA	5EL2	Bn-scaff_16197_1-p1790433	C8	32348719	3.12e-06	0.100699	5.50645
TNR	7EL2	Bn-scaff_16197_1-p1790433	C8	32348719	3.17e-06	0.104837	5.49853
TRL	10DAT2	Bn-scaff_16197_1-p1790433	C8	32348719	4.92e-06	0.0967188	5.30809
SFW	7EL2	Bn-scaff_16197_1-p1790433	C8	32348719	5.01e-06	0.097117	5.30057
TSA	10DAT2	Bn-scaff_16197_1-p1790433	C8	32348719	6.11e-06	0.0933002	5.21376
TNR	10DAT1	Bn-scaff_16197_1-p1790433	C8	32348719	6.71e-06	0.0933762	5.17313
TRV	10DAT1	Bn-scaff_16197_1-p1790433	C8	32348719	7.86e-06	0.0946994	5.10469
RFW	7EL2	Bn-scaff_16197_1-p1790433	C8	32348719	1.08e-05	0.0934287	4.96533
TNR	5EL2	Bn-scaff_16197_1-p1790433	C8	32348719	1.33e-05	0.0871086	4.8766
TNR	10DAT3	Bn-scaff_16197_1-p1790433	C8	32348719	1.64e-05	0.0854808	4.78387
TSA	13DAS1	Bn-scaff_16197_1-p1790433	C8	32348719	4.18e-05	0.0774952	4.37844
TRL	10DAT3	Bn-scaff_16197_1-p1787278	C8	32350975	2.66e-07	0.115893	6.5748
TSA	10DAT3	Bn-scaff_16197_1-p1787278	C8	32350975	3.5e-07	0.113628	6.45615
TRV	10DAT3	Bn-scaff_16197_1-p1787278	C8	32350975	4.22e-06	0.0932055	5.37438
RFW	10DAT3	Bn-scaff_16197_1-p1787278	C8	32350975	1.9455e-05	0.0812733	4.71097
TSA	10DAT1	Bn-scaff_16197_1-p1787278	C8	32350975	2.4e-05	0.0794922	4.62069
TNR	10DAT1	Bn-scaff_16197_1-p1787278	C8	32350975	3.24e-05	0.0775105	4.48936
RFW	10DAT1	Bn-scaff_16197_1-p1787278	C8	32350975	4.04079e-05	0.0747872	4.39353
TSA	10DAT3	Bn-scaff_16197_1-p1777359	C8	32360794	2.15e-08	0.136317	7.66805
TRL	10DAT3	Bn-scaff_16197_1-p1777359	C8	32360794	2.73e-08	0.134423	7.56401
TRL	7EL2	Bn-scaff_16197_1-p1777359	C8	32360794	2.95e-07	0.114657	6.52971
TRV	10DAT3	Bn-scaff_16197_1-p1777359	C8	32360794	6.31e-07	0.108251	6.20015
TSA	7EL2	Bn-scaff_16197_1-p1777359	C8	32360794	1.78e-06	0.0999976	5.75019
TNR	7EL2	Bn-scaff_16197_1-p1777359	C8	32360794	3.12e-06	0.0957215	5.50566
TRL	5EL2	Bn-scaff_16197_1-p1777359	C8	32360794	4.18e-06	0.0932794	5.37841
RFW	10DAT3	Bn-scaff_16197_1-p1777359	C8	32360794	4.50561e-06	0.0926314	5.34625
SFW	7EL2	Bn-scaff_16197_1-p1777359	C8	32360794	4.75e-06	0.090515	5.32347
TSA	5EL2	Bn-scaff_16197_1-p1777359	C8	32360794	6e-06	0.0895563	5.2218
TSA	10DAT1	Bn-scaff_16197_1-p1777359	C8	32360794	6.29e-06	0.0898032	5.20158
TRL	10DAT1	Bn-scaff_16197_1-p1777359	C8	32360794	1.26e-05	0.0847779	4.90035
RFW	10DAT1	Bn-scaff_16197_1-p1777359	C8	32360794	1.29835e-05	0.0832924	4.88661
RFW	7EL2	Bn-scaff_16197_1-p1777359	C8	32360794	2.13e-05	0.0799191	4.67095
TNR	10DAT1	Bn-scaff_16197_1-p1777359	C8	32360794	3.42e-05	0.0770738	4.466
TNR	10DAT3	Bn-scaff_16197_1-p1777359	C8	32360794	4.04e-05	0.0756616	4.39358
RFW	10DAT2	Bn-scaff_16197_1-p1777359	C8	32360794	4.22396e-05	0.0740517	4.37428
TSA	10DAT3	Bn-scaff_16197_1-p1768782	C8	32365749	6.37e-09	0.146422	8.19584
TRL	10DAT3	Bn-scaff_16197_1-p1768782	C8	32365749	1.1e-08	0.141953	7.95798
TRL	7EL2	Bn-scaff_16197_1-p1768782	C8	32365749	2.43e-07	0.116536	6.61522
TRV	10DAT3	Bn-scaff_16197_1-p1768782	C8	32365749	2.56e-07	0.115503	6.59097
TNR	7EL2	Bn-scaff_16197_1-p1768782	C8	32365749	8.99e-07	0.105988	6.04646
TSA	7EL2	Bn-scaff_16197_1-p1768782	C8	32365749	1.02e-06	0.104697	5.99046
RFW	10DAT3	Bn-scaff_16197_1-p1768782	C8	32365749	1.64653e-06	0.100695	5.78343
TSA	5EL2	Bn-scaff_16197_1-p1768782	C8	32365749	2.24e-06	0.0973134	5.65021
TRL	5EL2	Bn-scaff_16197_1-p1768782	C8	32365749	2.86e-06	0.0963862	5.54354
SFW	7EL2	Bn-scaff_16197_1-p1768782	C8	32365749	5.58e-06	0.0901013	5.25347
RFW	7EL2	Bn-scaff_16197_1-p1768782	C8	32365749	8.66e-06	0.0873348	5.06225
TSA	10DAT1	Bn-scaff_16197_1-p1768782	C8	32365749	8.91e-06	0.0871994	5.05018
TRL	10DAT1	Bn-scaff_16197_1-p1768782	C8	32365749	1.32e-05	0.0844404	4.88038
TSA	13DAS1	Bn-scaff_16197_1-p1768782	C8	32365749	1.75e-05	0.0819305	4.75815
RFW	10DAT1	Bn-scaff_16197_1-p1768782	C8	32365749	1.92406e-05	0.080493	4.71578
TNR	10DAT3	Bn-scaff_16197_1-p1768782	C8	32365749	2.3e-05	0.0801026	4.63906
TSA	10DAT2	Bn-scaff_16197_1-p1768782	C8	32365749	2.38e-05	0.0789612	4.62392
TRV	13DAS1	Bn-scaff_16197_1-p1768782	C8	32365749	2.38e-05	0.0789759	4.62382
TRL	10DAT2	Bn-scaff_16197_1-p1768782	C8	32365749	2.51e-05	0.0790577	4.60115
SFW	10DAT3	Bn-scaff_16197_1-p1768782	C8	32365749	2.98e-05	0.0784472	4.52596
TRV	13DAS2	Bn-scaff_16197_1-p1768782	C8	32365749	3.42e-05	0.0758314	4.4655
TNR	13DAS1	Bn-scaff_16197_1-p1768782	C8	32365749	3.47e-05	0.0766746	4.45924
RFW	13DAS1	Bn-scaff_16197_1-p1768782	C8	32365749	3.88524e-05	0.075213	4.41058
TNR	5EL2	Bn-scaff_16197_1-p1768782	C8	32365749	3.94e-05	0.0757568	4.40423
TRL	13DAS1	Bn-scaff_16197_1-p1768782	C8	32365749	4.07e-05	0.0756752	4.39023
TRL	5EL2	Bn-scaff_16197_1-p1758608	C8	32375897	3.6e-05	0.0765379	4.44345
TRL	5EL2	Bn-scaff_16197_1-p1745860	C8	32382585	4.06e-05	0.0756081	4.39142
TRL	5EL2	Bn-scaff_16197_1-p1446536	C8	32650112	8.09e-06	0.0880998	5.09213
TRL	5EL2	Bn-scaff_16197_1-p1367016	C8	32753010	3.85e-05	0.0759375	4.41446
TRV	13DAS1	Bn-scaff_16197_1-p1120033	C8	32976568	1.15e-07	0.120818	6.93954
RFW	13DAS1	Bn-scaff_16197_1-p1120033	C8	32976568	6.59183e-07	0.106974	6.18099
TSA	13DAS1	Bn-scaff_16197_1-p1120033	C8	32976568	9.02e-07	0.105204	6.04502
TRV	13DAS2	Bn-scaff_16197_1-p1120033	C8	32976568	1.65e-06	0.0990491	5.78236
TSA	13DAS2	Bn-scaff_16197_1-p1120033	C8	32976568	7.78e-06	0.0875669	5.10919
SFW	5EL2	Bn-scaff_16197_1-p1120033	C8	32976568	1.47e-05	0.0820301	4.83171
TRL	13DAS1	Bn-scaff_16197_1-p1120033	C8	32976568	1.7e-05	0.0824843	4.77057
RFW	13DAS2	Bn-scaff_16197_1-p1120033	C8	32976568	2.39053e-05	0.077933	4.62151
SDW	13DAS1	Bn-scaff_16197_1-p1120033	C8	32976568	3.55e-05	0.0762253	4.44921
TRV	13DAS1	Bn-scaff_16197_1-p1106733	C8	32989340	1.25e-07	0.120132	6.90232
RFW	13DAS1	Bn-scaff_16197_1-p1106733	C8	32989340	6.72377e-07	0.106817	6.17239
TSA	13DAS1	Bn-scaff_16197_1-p1106733	C8	32989340	8.84e-07	0.105359	6.05351
SFW	5EL2	Bn-scaff_16197_1-p1106733	C8	32989340	1.29e-06	0.100916	5.89088
TRV	13DAS2	Bn-scaff_16197_1-p1106733	C8	32989340	1.62e-06	0.099191	5.79025
TSA	13DAS2	Bn-scaff_16197_1-p1106733	C8	32989340	8.44e-06	0.0869352	5.07385
TRL	13DAS1	Bn-scaff_16197_1-p1106733	C8	32989340	1.59e-05	0.0829833	4.7983
RFW	13DAS2	Bn-scaff_16197_1-p1106733	C8	32989340	2.48545e-05	0.0776367	4.60459
SDW	13DAS1	Bn-scaff_16197_1-p1106733	C8	32989340	3.74e-05	0.0758257	4.42673
TRV	13DAS1	Bn-scaff_16197_1-p1100592	C8	32993922	1.3e-07	0.11985	6.88701
RFW	13DAS1	Bn-scaff_16197_1-p1100592	C8	32993922	5.54374e-07	0.108345	6.2562
TRV	13DAS2	Bn-scaff_16197_1-p1100592	C8	32993922	7.75e-07	0.104971	6.11097
TSA	13DAS1	Bn-scaff_16197_1-p1100592	C8	32993922	9.85e-07	0.104497	6.00642
TSA	13DAS2	Bn-scaff_16197_1-p1100592	C8	32993922	5.84e-06	0.0897885	5.23329
SFW	5EL2	Bn-scaff_16197_1-p1100592	C8	32993922	9.45e-06	0.0854475	5.02476
TRL	13DAS1	Bn-scaff_16197_1-p1100592	C8	32993922	1.67e-05	0.0826246	4.77837
TRV	10DAT3	Bn-scaff_16197_1-p1100592	C8	32993922	2.41e-05	0.0795467	4.61802
RFW	13DAS2	Bn-scaff_16197_1-p1100592	C8	32993922	2.76358e-05	0.07683	4.55853
TSA	10DAT3	Bn-scaff_16197_1-p1100592	C8	32993922	3.07e-05	0.0780934	4.51296
TRV	13DAS1	Bn-scaff_16197_1-p1096399	C8	32998186	2.29e-08	0.13383	7.64101
RFW	13DAS1	Bn-scaff_16197_1-p1096399	C8	32998186	1.41984e-07	0.119189	6.84776
TRV	13DAS2	Bn-scaff_16197_1-p1096399	C8	32998186	1.84e-07	0.116293	6.73422
TSA	13DAS1	Bn-scaff_16197_1-p1096399	C8	32998186	2.46e-07	0.115571	6.60892
TSA	13DAS2	Bn-scaff_16197_1-p1096399	C8	32998186	1.5e-06	0.10042	5.82363
RFW	13DAS2	Bn-scaff_16197_1-p1096399	C8	32998186	5.05727e-06	0.0898214	5.29608
TRL	13DAS1	Bn-scaff_16197_1-p1096399	C8	32998186	6.41e-06	0.0901119	5.19306
SFW	5EL2	Bn-scaff_16197_1-p1096399	C8	32998186	6.79e-06	0.0879931	5.16815
TRV	10DAT3	Bn-scaff_16197_1-p1096399	C8	32998186	1.03e-05	0.0861928	4.9881
TSA	10DAT3	Bn-scaff_16197_1-p1096399	C8	32998186	1.75e-05	0.0824888	4.75707
RFW	10DAT3	Bn-scaff_16197_1-p1096399	C8	32998186	2.46076e-05	0.0793563	4.60893
TNR	13DAS1	Bn-scaff_16197_1-p1096399	C8	32998186	2.46e-05	0.0792895	4.60819
TSA	5EL2	Bn-scaff_16197_1-p1096399	C8	32998186	2.76e-05	0.0777476	4.55885
SDW	13DAS1	Bn-scaff_16197_1-p1096399	C8	32998186	2.76e-05	0.0781697	4.55848
TRL	5EL2	Bn-scaff_16197_1-p1096399	C8	32998186	4.21e-05	0.075247	4.37575
TRV	13DAS1	Bn-scaff_16197_1-p1094734	C8	32999424	4.02e-08	0.129358	7.39532
RFW	13DAS1	Bn-scaff_16197_1-p1094734	C8	32999424	2.09247e-07	0.116147	6.67934
TRV	13DAS2	Bn-scaff_16197_1-p1094734	C8	32999424	2.71e-07	0.113327	6.56731
TSA	13DAS1	Bn-scaff_16197_1-p1094734	C8	32999424	3.4e-07	0.113051	6.46876
TSA	13DAS2	Bn-scaff_16197_1-p1094734	C8	32999424	2.46e-06	0.0965826	5.60907
TRL	13DAS1	Bn-scaff_16197_1-p1094734	C8	32999424	6.92e-06	0.0895456	5.1599
TRV	10DAT3	Bn-scaff_16197_1-p1094734	C8	32999424	7.03e-06	0.0893948	5.15319
TSA	10DAT3	Bn-scaff_16197_1-p1094734	C8	32999424	8.88e-06	0.0880222	5.05164
SFW	5EL2	Bn-scaff_16197_1-p1094734	C8	32999424	1.34e-05	0.0829976	4.87349
TNR	13DAS1	Bn-scaff_16197_1-p1094734	C8	32999424	1.44e-05	0.0836879	4.84106
RFW	13DAS2	Bn-scaff_16197_1-p1094734	C8	32999424	1.48842e-05	0.0815692	4.82727
SDW	13DAS1	Bn-scaff_16197_1-p1094734	C8	32999424	1.91e-05	0.0812447	4.71989
RFW	10DAT3	Bn-scaff_16197_1-p1094734	C8	32999424	2.34537e-05	0.0800315	4.62979
TRV	13DAS1	Bn-scaff_16197_1-p1093609	C8	33000549	8.08e-08	0.123643	7.09256
RFW	13DAS1	Bn-scaff_16197_1-p1093609	C8	33000549	3.65253e-07	0.111655	6.43741
TRV	13DAS2	Bn-scaff_16197_1-p1093609	C8	33000549	5.99e-07	0.106986	6.22234
TSA	13DAS1	Bn-scaff_16197_1-p1093609	C8	33000549	7.36e-07	0.106817	6.13314
TSA	13DAS2	Bn-scaff_16197_1-p1093609	C8	33000549	4.69e-06	0.0915046	5.32898
TRL	13DAS1	Bn-scaff_16197_1-p1093609	C8	33000549	1.44e-05	0.0837516	4.84097
RFW	13DAS2	Bn-scaff_16197_1-p1093609	C8	33000549	1.893e-05	0.0797105	4.72285
TRV	10DAT3	Bn-scaff_16197_1-p1093609	C8	33000549	1.96e-05	0.0811414	4.70702
SFW	5EL2	Bn-scaff_16197_1-p1093609	C8	33000549	2.08e-05	0.0793867	4.68195
TSA	10DAT3	Bn-scaff_16197_1-p1093609	C8	33000549	2.63e-05	0.0793134	4.58082
TRV	13DAS1	Bn-scaff_16197_1-p1093406	C8	33002398	8.08e-08	0.123643	7.09256
RFW	13DAS1	Bn-scaff_16197_1-p1093406	C8	33002398	3.65253e-07	0.111655	6.43741
TRV	13DAS2	Bn-scaff_16197_1-p1093406	C8	33002398	5.99e-07	0.106986	6.22234
TSA	13DAS1	Bn-scaff_16197_1-p1093406	C8	33002398	7.36e-07	0.106817	6.13314
TSA	13DAS2	Bn-scaff_16197_1-p1093406	C8	33002398	4.69e-06	0.0915046	5.32898
TRL	13DAS1	Bn-scaff_16197_1-p1093406	C8	33002398	1.44e-05	0.0837516	4.84097
RFW	13DAS2	Bn-scaff_16197_1-p1093406	C8	33002398	1.893e-05	0.0797105	4.72285
TRV	10DAT3	Bn-scaff_16197_1-p1093406	C8	33002398	1.96e-05	0.0811414	4.70702
SFW	5EL2	Bn-scaff_16197_1-p1093406	C8	33002398	2.08e-05	0.0793867	4.68195
TSA	10DAT3	Bn-scaff_16197_1-p1093406	C8	33002398	2.63e-05	0.0793134	4.58082
TRV	13DAS1	Bn-scaff_16197_1-p1016096	C8	33071088	2.09e-07	0.116173	6.68073
RFW	13DAS1	Bn-scaff_16197_1-p1016096	C8	33071088	9.02428e-07	0.1046	6.04459
TRV	13DAS2	Bn-scaff_16197_1-p1016096	C8	33071088	1.42e-06	0.100449	5.84695
TSA	13DAS1	Bn-scaff_16197_1-p1016096	C8	33071088	1.54e-06	0.101056	5.81356
SFW	5EL2	Bn-scaff_16197_1-p1016096	C8	33071088	4.15e-06	0.0922962	5.38236
TSA	13DAS2	Bn-scaff_16197_1-p1016096	C8	33071088	7.8e-06	0.0877643	5.10804
TRL	13DAS1	Bn-scaff_16197_1-p1016096	C8	33071088	2.24e-05	0.0803481	4.64899
TRV	10DAT3	Bn-scaff_16197_1-p1016096	C8	33071088	3.88e-05	0.0761341	4.4115
TSA	10DAT3	Bn-scaff_16197_1-p1016096	C8	33071088	3.88e-05	0.0765149	4.41125
TRV	13DAS1	Bn-scaff_16197_1-p1015150	C8	33072033	1.44e-08	0.137558	7.84046
RFW	13DAS1	Bn-scaff_16197_1-p1015150	C8	33072033	1.18443e-07	0.120641	6.92649
TRV	13DAS2	Bn-scaff_16197_1-p1015150	C8	33072033	2.14e-07	0.115127	6.67031
TSA	13DAS1	Bn-scaff_16197_1-p1015150	C8	33072033	2.2e-07	0.116469	6.65751
SFW	5EL2	Bn-scaff_16197_1-p1015150	C8	33072033	1.36e-06	0.100462	5.86564
TSA	13DAS2	Bn-scaff_16197_1-p1015150	C8	33072033	1.72e-06	0.0993342	5.76361
RFW	13DAS2	Bn-scaff_16197_1-p1015150	C8	33072033	6.54425e-06	0.0878393	5.18414
TRL	13DAS1	Bn-scaff_16197_1-p1015150	C8	33072033	6.69e-06	0.0897745	5.17443
TRV	10DAT3	Bn-scaff_16197_1-p1015150	C8	33072033	7.34e-06	0.0888324	5.13445
TSA	10DAT3	Bn-scaff_16197_1-p1015150	C8	33072033	1.34e-05	0.0845672	4.87215
SDW	13DAS1	Bn-scaff_16197_1-p1015150	C8	33072033	1.47e-05	0.0830841	4.83376
TNR	13DAS1	Bn-scaff_16197_1-p1015150	C8	33072033	1.5e-05	0.0831654	4.82458
TSA	5EL2	Bn-scaff_16197_1-p1015150	C8	33072033	1.83e-05	0.0809037	4.73676
RFW	10DAT3	Bn-scaff_16197_1-p1015150	C8	33072033	2.2113e-05	0.0801872	4.65535
TRV	13DAS1	Bn-scaff_16197_1-p1013793	C8	33073390	1.16e-07	0.12073	6.93475
RFW	13DAS1	Bn-scaff_16197_1-p1013793	C8	33073390	5.19949e-07	0.108853	6.28404
TRV	13DAS2	Bn-scaff_16197_1-p1013793	C8	33073390	7.83e-07	0.104886	6.10623
TSA	13DAS1	Bn-scaff_16197_1-p1013793	C8	33073390	1.06e-06	0.103914	5.97453
TSA	13DAS2	Bn-scaff_16197_1-p1013793	C8	33073390	6.34e-06	0.0891519	5.19775
TRL	13DAS1	Bn-scaff_16197_1-p1013793	C8	33073390	1.88e-05	0.0816639	4.72495
TRV	10DAT3	Bn-scaff_16197_1-p1013793	C8	33073390	2.13e-05	0.0805017	4.67133
TSA	10DAT3	Bn-scaff_16197_1-p1013793	C8	33073390	2.65e-05	0.0792485	4.57721
SFW	5EL2	Bn-scaff_16197_1-p1013793	C8	33073390	2.69e-05	0.0774086	4.56964
RFW	13DAS2	Bn-scaff_16197_1-p1013793	C8	33073390	2.93546e-05	0.0763714	4.53232
TNR	13DAS1	Bn-scaff_16197_1-p1013793	C8	33073390	3.9e-05	0.0757305	4.40879
TRV	13DAS1	Bn-scaff_16197_1-p974627	C8	33120771	2.81e-06	0.0955251	5.55201
RFW	13DAS1	Bn-scaff_16197_1-p974627	C8	33120771	8.05124e-06	0.0873527	5.09414
TSA	13DAS1	Bn-scaff_16197_1-p974627	C8	33120771	9.43e-06	0.0867018	5.02528
TRV	13DAS2	Bn-scaff_16197_1-p974627	C8	33120771	2.07e-05	0.0794944	4.68427
TRV	13DAS1	Bn-scaff_16197_1-p974284	C8	33121141	3.59e-07	0.111723	6.44431
RFW	13DAS1	Bn-scaff_16197_1-p974284	C8	33121141	1.60384e-06	0.0999617	5.79484
TSA	13DAS1	Bn-scaff_16197_1-p974284	C8	33121141	2.01e-06	0.0988671	5.69773
TRV	13DAS2	Bn-scaff_16197_1-p974284	C8	33121141	4.49e-06	0.0912737	5.34815
TSA	13DAS2	Bn-scaff_16197_1-p974284	C8	33121141	1.55e-05	0.0822357	4.81032
TRL	13DAS1	Bn-scaff_16197_1-p974284	C8	33121141	2.32e-05	0.0800349	4.63426
TRV	13DAS2	Bn-scaff_16197_1-p836634	C8	33258757	1.14e-05	0.0840598	4.94245
TRV	13DAS2	Bn-scaff_16445_1-p1823431	C8	34974094	2.35e-05	0.0819399	4.6294
RDW	3EL1	Bn-scaff_16912_1-p93290	C9	12617096	1.77873e-05	0.083754	4.74989
RDW	3EL1	Bn-scaff_16912_1-p93554	C9	12617360	1.77873e-05	0.083754	4.74989
RDW	3EL1	Bn-scaff_16912_1-p93881	C9	12617687	1.77873e-05	0.083754	4.74989
RDW	3EL1	Bn-scaff_16912_1-p94309	C9	12618115	1.05034e-05	0.0864016	4.97867
RDW	3EL1	Bn-scaff_16912_1-p96004	C9	12619810	1.77873e-05	0.083754	4.74989
RDW	3EL1	Bn-scaff_16912_1-p98998	C9	12622805	1.77873e-05	0.083754	4.74989
RDW	3EL1	Bn-scaff_16912_1-p99561	C9	12623368	1.77873e-05	0.083754	4.74989
RDW	3EL1	Bn-scaff_16912_1-p110267	C9	12634663	1.77873e-05	0.083754	4.74989
RDW	3EL1	Bn-scaff_16912_1-p110794	C9	12635190	1.77873e-05	0.083754	4.74989
RDW	3EL1	Bn-scaff_16912_1-p120402	C9	12644473	1.77873e-05	0.083754	4.74989
RDW	3EL1	Bn-scaff_16912_1-p178743	C9	12685649	1.77873e-05	0.083754	4.74989
RDW	3EL1	Bn-scaff_16912_1-p178902	C9	12685808	1.77873e-05	0.083754	4.74989
RDW	3EL1	Bn-scaff_16912_1-p182324	C9	12689230	1.42279e-05	0.085535	4.84686
RDW	3EL1	Bn-scaff_16912_1-p187495	C9	12694399	1.42279e-05	0.085535	4.84686
RDW	3EL1	Bn-scaff_20836_1-p198809	C9	12804839	2.81126e-05	0.080112	4.5511
RDW	3EL1	Bn-scaff_20836_1-p198391	C9	12805246	2.81126e-05	0.080112	4.5511
RDW	3EL1	Bn-scaff_20836_1-p197387	C9	12806250	2.81126e-05	0.080112	4.5511
RDW	3EL1	Bn-scaff_20836_1-p196601	C9	12807036	2.81126e-05	0.080112	4.5511
RDW	3EL1	Bn-scaff_20836_1-p134686	C9	12892018	1.84337e-05	0.082186	4.73439
RDW	3EL1	Bn-scaff_20836_1-p134452	C9	12892252	3.04366e-05	0.0794401	4.5166
TSA	3EL3	Bn-scaff_17801_1-p220808	C9	15322388	3.52e-05	0.0756662	4.45302
TSA	3EL3	Bn-scaff_17801_1-p220871	C9	15322451	3.52e-05	0.0756662	4.45302
TNR	7EL2	Bn-scaff_17028_1-p9587	C9	42389512	1.28e-05	0.0898758	4.89122
RDW	7EL2	Bn-scaff_17028_1-p9587	C9	42389512	1.90199e-05	0.0841191	4.72079
SFW	13DAS1	Bn-scaff_17109_1-p1947649	C9	45219584	4.16e-05	0.0749867	4.38081
SFW	13DAS1	Bn-scaff_17109_1-p1944778	C9	45222412	4.16e-05	0.0749867	4.38081
SFW	13DAS1	Bn-scaff_17109_1-p1936645	C9	45223951	4.16e-05	0.0749867	4.38081
note: PRL, primary root length; SFW, fresh shoot weight; RFW, root fresh weight; SDW, shoot dry weight; RDW, root dry weight; TRL, total root length; TSA, total root surface; TRV, total root volume; TNR, total number of roots. 13 DAS, 13 days after sowing; 10 DAT, ten days after transplanting; 3 EL, three expanding leaves; 5 EL, five expanding leaves; 7 EL, seven expanding leaves.

## Sheet: Table S5
Table S5: Detailed information of 48 valid QTL clusters. Detailed information of trait-SNP associations in a cluster and the cluster type (ES-specific, LS-specific, or ES-LS common QTL clusters) are indicated.
Trait	Experiment	Marker	Chromosomes	Position	p	markerR2	-logp	Cluster	Cluster Type
RDW	13DAS1	Bn-A05-p9076153	A2	13017024	0.000210189	0.0619564	3.67739	S1	ES-specific
TRV	13DAS1	Bn-A05-p9076153	A2	13017024	0.000146973	0.0649899	3.83276
TRV	13DAS2	Bn-A05-p9076153	A2	13017024	3.11369e-06	0.0941068	5.50672
TSA	13DAS2	Bn-A05-p9076153	A2	13017024	0.000267113	0.0604513	3.57331
RFW	13DAS1	Bn-A02-p17381818	A2	14550606	0.00023888	0.0613357	3.62182	S2	ES-specific
TNR	13DAS2	Bn-A02-p17381818	A2	14550606	5.33144e-05	0.0733766	4.27316
TRV	13DAS2	Bn-A02-p17381818	A2	14550606	6.93111e-10	0.161487	9.1592
TRV	13DAS1	Bn-A02-p17381818	A2	14550606	0.000111937	0.0670623	3.95103
TSA	13DAS2	Bn-A02-p17381818	A2	14550606	1.05425e-06	0.1032	5.97706
TSA	13DAS1	Bn-A02-p17381818	A2	14550606	0.000216662	0.0624942	3.66422
RFW	13DAS1	Bn-A02-p19549587	A2	18660663	2.61674e-05	0.0792011	4.58224	#1	ES-specific
TRL	13DAS1	Bn-A02-p19549587	A2	18660663	0.000238768	0.0625492	3.62202
TRV	13DAS1	Bn-A02-p19549587	A2	18660663	1.88691e-05	0.0818949	4.72425
TRV	13DAS2	Bn-A02-p19549587	A2	18660663	2.69258e-07	0.11881	6.56983
TSA	13DAS1	Bn-A02-p19549587	A2	18660663	4.53886e-05	0.0753305	4.34305
TSA	13DAS2	Bn-A02-p19549587	A2	18660663	6.30927e-05	0.0755034	4.20002
RFW	13DAS1	Bn-A02-p19573867	A2	18678436	4.89203e-05	0.0734256	4.31051
TRL	13DAS1	Bn-A02-p19573867	A2	18678436	0.000298152	0.0603184	3.52556
TRV	13DAS1	Bn-A02-p19573867	A2	18678436	4.10015e-05	0.0747412	4.3872
TRV	13DAS2	Bn-A02-p19573867	A2	18678436	5.32059e-07	0.107922	6.27404
TSA	13DAS1	Bn-A02-p19573867	A2	18678436	7.58829e-05	0.0705367	4.11986
TSA	13DAS2	Bn-A02-p19573867	A2	18678436	8.51778e-05	0.0691384	4.06967
RDW	13DAS1	Bn-A03-p15827113	A3	14906392	1.02502e-05	0.0849985	4.98927	#2	ES-specific
RFW	13DAS1	Bn-A03-p15827113	A3	14906392	4.81613e-06	0.0913524	5.3173
RFW	13DAS2	Bn-A03-p15827113	A3	14906392	0.000123084	0.0655351	3.9098
TRV	13DAS1	Bn-A03-p15827113	A3	14906392	2.38246e-06	0.0968045	5.62297
TRV	13DAS2	Bn-A03-p15827113	A3	14906392	2.46767e-07	0.113986	6.60771
TSA	13DAS1	Bn-A03-p15827113	A3	14906392	2.69322e-05	0.0785379	4.56973
TSA	13DAS2	Bn-A03-p15827113	A3	14906392	1.25237e-05	0.083873	4.90227
RDW	13DAS1	Bn-A03-p15828397	A3	14911924	0.000214718	0.0617956	3.66813
RFW	13DAS1	Bn-A03-p15828397	A3	14911924	6.8015e-05	0.0709017	4.1674
RFW	13DAS2	Bn-A03-p15828397	A3	14911924	0.000270697	0.0596249	3.56752
TRV	10DAT3	Bn-A03-p15828397	A3	14911924	0.000287596	0.0604428	3.54122
TRV	13DAS1	Bn-A03-p15828397	A3	14911924	3.0172e-05	0.0770974	4.5204
TRV	13DAS2	Bn-A03-p15828397	A3	14911924	7.10729e-07	0.105646	6.1483
TSA	13DAS1	Bn-A03-p15828397	A3	14911924	0.000224138	0.0622351	3.64948
TSA	13DAS2	Bn-A03-p15828397	A3	14911924	4.04725e-05	0.0748332	4.39284
TNR	13DAS1	Bn-A03-p22739529	A3	21529144	1.78469e-05	0.0818	4.74844	#3	ES-specific
TRL	13DAS1	Bn-A03-p22739529	A3	21529144	0.000226146	0.0624356	3.64561
TRV	13DAS2	Bn-A03-p22739529	A3	21529144	4.54949e-05	0.073473	4.34204
TSA	13DAS1	Bn-A03-p22739529	A3	21529144	0.000269689	0.0608236	3.56914
TNR	13DAS1	Bn-A03-p22779259	A3	21552855	3.20826e-05	0.0780302	4.49373
TRL	13DAS1	Bn-A03-p22779259	A3	21552855	0.000272942	0.0619174	3.56393
TRV	13DAS2	Bn-A03-p22779259	A3	21552855	4.63724e-05	0.0745833	4.33374
TNR	13DAS1	Bn-A03-p22820943	A3	21570227	3.27904e-05	0.0770761	4.48425
TRL	13DAS1	Bn-A03-p22820943	A3	21570227	0.000271637	0.0610313	3.56601
TRV	13DAS2	Bn-A03-p22820943	A3	21570227	4.71433e-05	0.0732018	4.32658
TNR	13DAS1	Bn-A03-p22820996	A3	21570280	4.10171e-05	0.0787229	4.38704
TRL	13DAS1	Bn-A03-p22820996	A3	21570280	0.000300881	0.0629399	3.5216
TRV	13DAS2	Bn-A03-p22820996	A3	21570280	4.4663e-05	0.0772541	4.35005
TRV	13DAS2	Bn-A03-p26284129	A3	24675623	1.83152e-05	0.0804285	4.73719	S3	ES-specific
TRL	10DAT3	Bn-A03-p26284129	A3	24675623	5.55925e-05	0.0735094	4.25498
TSA	13DAS2	Bn-A03-p26284129	A3	24675623	6.3438e-05	0.0713899	4.19765
TSA	10DAT3	Bn-A03-p26284129	A3	24675623	6.82794e-05	0.0718719	4.16571
RDW	10DAT3	Bn-A03-p29590349	A3	27624791	6.60228e-05	0.0717014	4.18031	#4	ES-specific
RFW	13DAS1	Bn-A03-p29590349	A3	27624791	4.05265e-05	0.0748699	4.39226
SFW	10DAT3	Bn-A03-p29590349	A3	27624791	5.54051e-05	0.0734722	4.25645
TRL	13DAS1	Bn-A03-p29590349	A3	27624791	0.000110554	0.0679372	3.95643
TRV	13DAS1	Bn-A03-p29590349	A3	27624791	1.589e-05	0.0820406	4.79888
TRV	13DAS2	Bn-A03-p29590349	A3	27624791	1.72294e-07	0.116832	6.76373
TSA	10DAT3	Bn-A03-p29590349	A3	27624791	0.000146795	0.06595	3.83329
TSA	13DAS1	Bn-A03-p29590349	A3	27624791	2.61588e-05	0.0787638	4.58238
TSA	13DAS2	Bn-A03-p29590349	A3	27624791	1.24054e-05	0.0839464	4.90639
RDW	10DAT3	Bn-A03-p29593434	A3	27627878	7.35971e-05	0.070864	4.13314
RFW	13DAS1	Bn-A03-p29593434	A3	27627878	9.23566e-05	0.068564	4.03453
SFW	10DAT3	Bn-A03-p29593434	A3	27627878	5.82858e-05	0.0730786	4.23444
TRV	13DAS1	Bn-A03-p29593434	A3	27627878	3.94383e-05	0.0750396	4.40408
TRV	13DAS2	Bn-A03-p29593434	A3	27627878	1.83626e-07	0.116327	6.73607
TSA	10DAT3	Bn-A03-p29593434	A3	27627878	0.000165595	0.0650207	3.78095
TSA	13DAS1	Bn-A03-p29593434	A3	27627878	8.54931e-05	0.0696195	4.06807
TSA	13DAS2	Bn-A03-p29593434	A3	27627878	1.68024e-05	0.0816008	4.77463
RDW	10DAT3	Bn-A03-p29595276	A3	27629723	7.17005e-05	0.0711016	4.14448
RFW	13DAS1	Bn-A03-p29595276	A3	27629723	8.57637e-05	0.0693268	4.0667
SFW	10DAT3	Bn-A03-p29595276	A3	27629723	5.59655e-05	0.0737242	4.25208
TRV	13DAS1	Bn-A03-p29595276	A3	27629723	3.45697e-05	0.0764341	4.4613
TRV	13DAS2	Bn-A03-p29595276	A3	27629723	1.96127e-07	0.116828	6.70746
TSA	10DAT3	Bn-A03-p29595276	A3	27629723	0.000172925	0.064814	3.76214
TSA	13DAS1	Bn-A03-p29595276	A3	27629723	7.49174e-05	0.0709427	4.12542
TSA	13DAS2	Bn-A03-p29595276	A3	27629723	1.73162e-05	0.0821626	4.76155
RDW	10DAT3	Bn-A03-p29598801	A3	27632871	7.35971e-05	0.070864	4.13314
RFW	13DAS1	Bn-A03-p29598801	A3	27632871	9.23566e-05	0.068564	4.03453
SFW	10DAT3	Bn-A03-p29598801	A3	27632871	5.82858e-05	0.0730786	4.23444
TRV	13DAS1	Bn-A03-p29598801	A3	27632871	3.94383e-05	0.0750396	4.40408
TRV	13DAS2	Bn-A03-p29598801	A3	27632871	1.83626e-07	0.116327	6.73607
TSA	10DAT3	Bn-A03-p29598801	A3	27632871	0.000165595	0.0650207	3.78095
TSA	13DAS1	Bn-A03-p29598801	A3	27632871	8.54931e-05	0.0696195	4.06807
TSA	13DAS2	Bn-A03-p29598801	A3	27632871	1.68024e-05	0.0816008	4.77463
RDW	10DAT3	Bn-A03-p29606245	A3	27637884	7.57918e-05	0.0708575	4.12038
RFW	13DAS1	Bn-A03-p29606245	A3	27637884	7.22351e-05	0.0712182	4.14125
SFW	10DAT3	Bn-A03-p29606245	A3	27637884	5.67996e-05	0.0736372	4.24565
TRL	13DAS1	Bn-A03-p29606245	A3	27637884	0.000293444	0.0613862	3.53248
TRV	13DAS1	Bn-A03-p29606245	A3	27637884	2.84016e-05	0.0785219	4.54666
TRV	13DAS2	Bn-A03-p29606245	A3	27637884	2.01754e-07	0.117552	6.69518
TSA	10DAT3	Bn-A03-p29606245	A3	27637884	0.000179769	0.0647096	3.74529
TSA	13DAS1	Bn-A03-p29606245	A3	27637884	5.91774e-05	0.0735208	4.22784
TSA	13DAS2	Bn-A03-p29606245	A3	27637884	1.68179e-05	0.0832539	4.77423
RDW	10DAT3	Bn-A03-p29629982	A3	27665153	9.81883e-05	0.0686443	4.00794
SFW	10DAT3	Bn-A03-p29629982	A3	27665153	0.000276428	0.06106	3.55842
TRV	13DAS1	Bn-A03-p29629982	A3	27665153	0.000237016	0.0613629	3.62522
TRV	13DAS2	Bn-A03-p29629982	A3	27665153	1.15416e-05	0.0839762	4.93773
RDW	10DAT3	Bn-A03-p29656801	A3	27697052	0.000210434	0.0690256	3.67688
TRV	13DAS2	Bn-A03-p29656801	A3	27697052	6.03698e-06	0.100489	5.21918
TRV	10DAT3	Bn-scaff_17827_1-p496251	A3	28852262	0.000151465	0.0653502	3.81969	#5	ES-specific
TRV	13DAS1	Bn-scaff_17827_1-p496251	A3	28852262	0.0001886	0.0630956	3.72446
TRV	13DAS2	Bn-scaff_17827_1-p496251	A3	28852262	4.38946e-06	0.0914422	5.35759
TSA	10DAT3	Bn-scaff_17827_1-p496251	A3	28852262	0.000194056	0.0637988	3.71207
TSA	13DAS2	Bn-scaff_17827_1-p496251	A3	28852262	0.0001001	0.067907	3.99956
RFW	10DAT3	Bn-A03-p31076904	A3	28971327	0.000128073	0.0666145	3.89254
RFW	13DAS1	Bn-A03-p31076904	A3	28971327	8.38877e-05	0.0692984	4.0763
TRV	10DAT3	Bn-A03-p31076904	A3	28971327	6.95297e-05	0.0713401	4.15783
TRV	13DAS1	Bn-A03-p31076904	A3	28971327	2.66665e-05	0.0780477	4.57403
TRV	13DAS2	Bn-A03-p31076904	A3	28971327	3.20323e-05	0.0761497	4.49441
TSA	10DAT3	Bn-A03-p31076904	A3	28971327	0.000134025	0.0666524	3.87281
TSA	13DAS1	Bn-A03-p31076904	A3	28971327	9.6299e-05	0.0687048	4.01638
RFW	13DAS1	Bn-A03-p31088060	A3	28984662	0.000241444	0.0612548	3.61718
TRV	10DAT3	Bn-A03-p31088060	A3	28984662	0.000141019	0.0658985	3.85072
TRV	13DAS1	Bn-A03-p31088060	A3	28984662	0.000103245	0.0676782	3.98613
TRV	13DAS2	Bn-A03-p31088060	A3	28984662	2.56049e-06	0.0956276	5.59168
TSA	10DAT3	Bn-A03-p31088060	A3	28984662	0.000145935	0.0659953	3.83584
TSA	13DAS1	Bn-A03-p31088060	A3	28984662	0.000218157	0.0624417	3.66123
TSA	13DAS2	Bn-A03-p31088060	A3	28984662	3.54781e-05	0.0758443	4.45004
TRV	10DAT3	Bn-A03-p31088264	A3	28984866	0.000151465	0.0653502	3.81969
TRV	13DAS1	Bn-A03-p31088264	A3	28984866	0.0001886	0.0630956	3.72446
TRV	13DAS2	Bn-A03-p31088264	A3	28984866	4.38946e-06	0.0914422	5.35759
TSA	10DAT3	Bn-A03-p31088264	A3	28984866	0.000194056	0.0637988	3.71207
TSA	13DAS2	Bn-A03-p31088264	A3	28984866	0.0001001	0.067907	3.99956
RFW	13DAS1	Bn-Scaffold000096-p878406	A3	29519077	0.000222322	0.0619378	3.65302	#6	ES-specific
TRV	10DAT3	Bn-Scaffold000096-p878406	A3	29519077	0.000149603	0.0654542	3.82506
TRV	13DAS1	Bn-Scaffold000096-p878406	A3	29519077	8.99729e-05	0.0687962	4.04589
TRV	13DAS2	Bn-Scaffold000096-p878406	A3	29519077	2.41533e-06	0.0961023	5.61702
TSA	10DAT3	Bn-Scaffold000096-p878406	A3	29519077	0.00015846	0.0653921	3.80008
TSA	13DAS1	Bn-Scaffold000096-p878406	A3	29519077	0.000181983	0.0638677	3.73997
TSA	13DAS2	Bn-Scaffold000096-p878406	A3	29519077	3.12238e-05	0.076841	4.50551
TRV	10DAT3	Bn-Scaffold000372-p15947	A3	29734315	0.000306855	0.0599558	3.51307
TRV	13DAS2	Bn-Scaffold000372-p15947	A3	29734315	2.93802e-05	0.0768238	4.53194
RFW	13DAS1	Bn-A04-p7596556	A4	8940838	1.90474e-05	0.0806834	4.72016	#7	ES-LS common
SFW	5EL2	Bn-A04-p7596556	A4	8940838	0.000117099	0.0662386	3.93145
TRL	13DAS1	Bn-A04-p7596556	A4	8940838	0.00023785	0.0620488	3.6237
TRV	13DAS1	Bn-A04-p7596556	A4	8940838	1.38793e-05	0.0830864	4.85763
TRV	13DAS2	Bn-A04-p7596556	A4	8940838	3.04805e-06	0.0942723	5.51598
TSA	13DAS1	Bn-A04-p7596556	A4	8940838	3.84557e-05	0.0757799	4.41504
TSA	13DAS2	Bn-A04-p7596556	A4	8940838	0.000224962	0.061752	3.64789
RFW	13DAS1	Bn-A04-p7598934	A4	8943515	1.90474e-05	0.0806834	4.72016
SFW	5EL2	Bn-A04-p7598934	A4	8943515	0.000117099	0.0662386	3.93145
TRL	13DAS1	Bn-A04-p7598934	A4	8943515	0.00023785	0.0620488	3.6237
TRV	13DAS1	Bn-A04-p7598934	A4	8943515	1.38793e-05	0.0830864	4.85763
TRV	13DAS2	Bn-A04-p7598934	A4	8943515	3.04805e-06	0.0942723	5.51598
TSA	13DAS1	Bn-A04-p7598934	A4	8943515	3.84557e-05	0.0757799	4.41504
TSA	13DAS2	Bn-A04-p7598934	A4	8943515	0.000224962	0.061752	3.64789
RFW	13DAS1	Bn-A04-p7601731	A4	8945521	1.90474e-05	0.0806834	4.72016
SFW	5EL2	Bn-A04-p7601731	A4	8945521	0.000117099	0.0662386	3.93145
TRL	13DAS1	Bn-A04-p7601731	A4	8945521	0.00023785	0.0620488	3.6237
TRV	13DAS1	Bn-A04-p7601731	A4	8945521	1.38793e-05	0.0830864	4.85763
TRV	13DAS2	Bn-A04-p7601731	A4	8945521	3.04805e-06	0.0942723	5.51598
TSA	13DAS1	Bn-A04-p7601731	A4	8945521	3.84557e-05	0.0757799	4.41504
TSA	13DAS2	Bn-A04-p7601731	A4	8945521	0.000224962	0.061752	3.64789
RDW	13DAS1	Bn-A04-p7625503	A4	8959165	0.000248294	0.0607002	3.60503
RFW	13DAS1	Bn-A04-p7625503	A4	8959165	9.33073e-07	0.104228	6.03008
RFW	13DAS2	Bn-A04-p7625503	A4	8959165	7.61197e-05	0.0691554	4.1185
RFW	13DAS3	Bn-A04-p7625503	A4	8959165	0.000159743	0.0638112	3.79658
SFW	5EL2	Bn-A04-p7625503	A4	8959165	0.000235167	0.0609801	3.62862
TNR	13DAS1	Bn-A04-p7625503	A4	8959165	0.00015812	0.0649554	3.80101
TRL	13DAS1	Bn-A04-p7625503	A4	8959165	1.22429e-05	0.0850338	4.91212
TRV	13DAS1	Bn-A04-p7625503	A4	8959165	6.51489e-07	0.107011	6.18609
TRV	13DAS2	Bn-A04-p7625503	A4	8959165	2.33096e-07	0.114437	6.63247
TSA	10DAT3	Bn-A04-p7625503	A4	8959165	0.000267007	0.0613446	3.57348
TSA	13DAS1	Bn-A04-p7625503	A4	8959165	1.60655e-06	0.100622	5.79411
TSA	13DAS2	Bn-A04-p7625503	A4	8959165	1.25058e-05	0.0838841	4.90289
RFW	13DAS1	Bn-A04-p7760541	A4	9078543	3.47477e-05	0.0760519	4.45907
TRL	13DAS1	Bn-A04-p7760541	A4	9078543	0.000124797	0.0670036	3.90379
TRV	13DAS1	Bn-A04-p7760541	A4	9078543	4.01941e-05	0.0748939	4.39584
TRV	13DAS2	Bn-A04-p7760541	A4	9078543	9.74297e-05	0.0676867	4.01131
TRV	13DAS3	Bn-A04-p7760541	A4	9078543	0.000286272	0.0586802	3.54322
TSA	13DAS1	Bn-A04-p7760541	A4	9078543	4.37255e-05	0.0747872	4.35927
RFW	7EL3	Bn-A04-p9932606	A4	11068399	9.36657e-06	0.100951	5.02842	S4	LS-specific
SFW	5EL3	Bn-A04-p9932606	A4	11068399	9.19841e-05	0.0790907	4.03629
TRL	7EL3	Bn-A04-p9932606	A4	11068399	0.000190205	0.071824	3.72078
TRV	5EL3	Bn-A04-p9932606	A4	11068399	0.000291742	0.0683678	3.535
TRV	7EL3	Bn-A04-p9932606	A4	11068399	2.0023e-05	0.093111	4.69847
TSA	7EL3	Bn-A04-p9932606	A4	11068399	2.80455e-05	0.0887411	4.55214
RFW	10DAT3	Bn-A04-p12283561	A4	13272610	0.000312266	0.0597936	3.50548	#8	ES-LS common
SDW	10DAT3	Bn-A04-p12283561	A4	13272610	0.000136688	0.0665909	3.86427
SDW	13DAS2	Bn-A04-p12283561	A4	13272610	9.32819e-05	0.0688065	4.0302
SFW	10DAT3	Bn-A04-p12283561	A4	13272610	8.98749e-06	0.0876949	5.04636
SFW	13DAS2	Bn-A04-p12283561	A4	13272610	0.000155386	0.0644569	3.80859
TRL	13DAS2	Bn-A04-p12283561	A4	13272610	0.000296864	0.0602583	3.52744
RFW	5EL2	Bn-A04-p12314901	A4	13306235	0.000159796	0.063796	3.79643
SDW	5EL2	Bn-A04-p12314901	A4	13306235	0.000189642	0.0627762	3.72207
SDW	7EL2	Bn-A04-p12314901	A4	13306235	0.000130509	0.0662185	3.88436
SFW	7EL2	Bn-A04-p12314901	A4	13306235	2.9258e-05	0.0765724	4.53376
TSA	5EL2	Bn-A04-p12314901	A4	13306235	0.000311315	0.0592754	3.5068
SFW	7EL2	Bn-A04-p14398335	A4	14873510	5.57973e-05	0.0756587	4.25339	S5	LS-specific
TNR	5EL2	Bn-A04-p14398335	A4	14873510	0.000112204	0.0697667	3.94999
TNR	7EL2	Bn-A04-p14398335	A4	14873510	2.14454e-06	0.103703	5.66867
TRL	7EL2	Bn-A04-p14398335	A4	14873510	1.75565e-05	0.087749	4.75556
TSA	7EL2	Bn-A04-p14398335	A4	14873510	3.56286e-05	0.0814096	4.4482
RFW	10DAT2	Bn-A05-p1384000	A5	1526023	3.24293e-05	0.0761555	4.48906	#9	ES-specific
TRV	13DAS2	Bn-A05-p1384000	A5	1526023	0.000140453	0.0656612	3.85247
TSA	13DAS2	Bn-A05-p1384000	A5	1526023	0.000228585	0.0624527	3.64095
RDW	13DAS1	Bn-A05-p1692254	A5	1837237	0.000144361	0.0650399	3.84055
RFW	10DAT2	Bn-A05-p1692254	A5	1837237	1.64136e-05	0.0813779	4.7848
RFW	13DAS1	Bn-A05-p1692254	A5	1837237	0.00013537	0.0663953	3.86848
TRL	10DAT2	Bn-A05-p1692254	A5	1837237	0.000252257	0.0614533	3.59816
TRV	13DAS1	Bn-A05-p1692254	A5	1837237	0.000155278	0.0656935	3.80889
TSA	10DAT2	Bn-A05-p1692254	A5	1837237	0.000242128	0.0611365	3.61596
TSA	10DAT3	Bn-A05-p1692254	A5	1837237	0.000194059	0.06421	3.71207
TSA	13DAS1	Bn-A05-p1692254	A5	1837237	0.000251593	0.0621804	3.5993
RDW	13DAS1	Bn-A05-p1692692	A5	1837677	0.000218253	0.0619051	3.66104
RFW	10DAT2	Bn-A05-p1692692	A5	1837677	1.78276e-05	0.0807428	4.74891
RFW	13DAS1	Bn-A05-p1692692	A5	1837677	0.000134102	0.0664678	3.87257
TRV	13DAS1	Bn-A05-p1692692	A5	1837677	0.000155904	0.0656624	3.80714
TSA	10DAT2	Bn-A05-p1692692	A5	1837677	0.000306682	0.0593492	3.51331
TSA	10DAT3	Bn-A05-p1692692	A5	1837677	0.00019235	0.0642785	3.71591
TSA	13DAS1	Bn-A05-p1692692	A5	1837677	0.000256868	0.0620199	3.59029
RDW	13DAS1	Bn-A05-p1697018	A5	1840214	9.41771e-05	0.0682894	4.02605
RFW	10DAT2	Bn-A05-p1697018	A5	1840214	2.88461e-06	0.0948314	5.53991
RFW	10DAT3	Bn-A05-p1697018	A5	1840214	0.000237938	0.0626092	3.62354
RFW	13DAS1	Bn-A05-p1697018	A5	1840214	6.77105e-05	0.071743	4.16934
TRL	10DAT2	Bn-A05-p1697018	A5	1840214	0.00021866	0.0625465	3.66023
TRL	10DAT3	Bn-A05-p1697018	A5	1840214	0.000133009	0.0672356	3.87612
TRL	13DAS1	Bn-A05-p1697018	A5	1840214	0.000297827	0.0613239	3.52604
TRV	10DAT3	Bn-A05-p1697018	A5	1840214	9.0847e-05	0.0697253	4.04169
TRV	13DAS1	Bn-A05-p1697018	A5	1840214	6.27493e-05	0.072724	4.20239
TRV	13DAS2	Bn-A05-p1697018	A5	1840214	0.000274023	0.0605641	3.56221
TSA	10DAT2	Bn-A05-p1697018	A5	1840214	5.94993e-05	0.0718145	4.22549
TSA	10DAT3	Bn-A05-p1697018	A5	1840214	5.59127e-05	0.0738991	4.25249
TSA	13DAS1	Bn-A05-p1697018	A5	1840214	8.52611e-05	0.0705813	4.06925
RFW	13DAS1	Bn-A05-p2840537	A5	2901464	0.000206235	0.0631383	3.68564	S6	ES-specific
TSA	13DAS2	Bn-A05-p2840537	A5	2901464	2.13763e-05	0.0806279	4.67007
RDW	7EL2	Bn-A05-p6457465	A5	5999019	1.85828e-05	0.081281	4.73089	S7	LS-specific
TNR	7EL2	Bn-A05-p6457465	A5	5999019	7.70585e-06	0.0886344	5.11318
TNR	5EL2	Bn-A05-p6457465	A5	5999019	0.000109242	0.0680925	3.96161
TRV	7EL2	Bn-A05-p6457465	A5	5999019	0.000182768	0.0639498	3.7381
TSA	7EL2	Bn-A05-p6457465	A5	5999019	7.57401e-05	0.0707927	4.12067
TRV	13DAS2	Bn-A05-p10760570	A5	9341113	2.28776e-05	0.0829882	4.64059	#10	ES-LS common
TRV	7EL3	Bn-A05-p10760570	A5	9341113	0.000232234	0.0626535	3.63407
TSA	13DAS2	Bn-A05-p10760570	A5	9341113	0.000131243	0.0674543	3.88192
TSA	7EL3	Bn-A05-p10760570	A5	9341113	0.000276425	0.0618116	3.55842
TRV	13DAS2	Bn-A05-p10783057	A5	9359723	1.95731e-05	0.0799191	4.70834
TRV	13DAS1	Bn-A05-p10783057	A5	9359723	0.000308911	0.0593576	3.51017
TSA	13DAS2	Bn-A05-p10783057	A5	9359723	0.000134304	0.0656686	3.87191
RFW	13DAS3	Bn-A06-p709547	A6	728368	2.7177e-05	0.0772416	4.5658	S8	ES-LS common
RFW	7EL3	Bn-A06-p709547	A6	728368	0.000129917	0.0663009	3.88633
TRL	13DAS3	Bn-A06-p709547	A6	728368	9.20982e-05	0.069027	4.03575
TRV	7EL3	Bn-A06-p709547	A6	728368	9.75512e-05	0.068916	4.01077
TSA	13DAS3	Bn-A06-p709547	A6	728368	7.58514e-05	0.070027	4.12004
TSA	7EL3	Bn-A06-p709547	A6	728368	0.000109364	0.0681344	3.96113
PRL	3EL1	Bn-A06-p26152237	A6	24363263	2.33091e-05	0.0799068	4.63248	#11	LS-specific
TRL	5EL3	Bn-A06-p26152237	A6	24363263	5.83826e-05	0.0725611	4.23372
PRL	3EL1	Bn-A06-p26155068	A6	24366029	2.33091e-05	0.0799068	4.63248
TRL	5EL3	Bn-A06-p26155068	A6	24366029	5.83826e-05	0.0725611	4.23372
RFW	13DAS1	Bn-A10-p11839863	A7	2293450	3.46794e-05	0.076067	4.45993	#12	ES-LS common
TRL	5EL2	Bn-A10-p11839863	A7	2293450	0.000138622	0.0660562	3.85817
TRV	13DAS1	Bn-A10-p11839863	A7	2293450	6.9548e-05	0.0706941	4.15772
RFW	13DAS1	Bn-A10-p11817272	A7	2314804	3.46794e-05	0.076067	4.45993
TRL	5EL2	Bn-A10-p11817272	A7	2314804	0.000138622	0.0660562	3.85817
TRV	13DAS1	Bn-A10-p11817272	A7	2314804	6.9548e-05	0.0706941	4.15772
RDW	5EL2	Bn-A08-p19176979	A8	16515343	0.000239012	0.0605393	3.62158	#13	LS-specific
RDW	7EL3	Bn-A08-p19176979	A8	16515343	0.000138549	0.0662338	3.8584
RFW	7EL3	Bn-A08-p19176979	A8	16515343	7.37262e-05	0.0706459	4.13238
SDW	7EL3	Bn-A08-p19176979	A8	16515343	2.89811e-05	0.0779941	4.53788
RDW	7EL2	Bn-A08-p19365594	A8	16722799	3.91822e-05	0.0754027	4.40691
TNR	5EL2	Bn-A08-p19365594	A8	16722799	0.000187315	0.0637178	3.72743
TNR	7EL2	Bn-A08-p19365594	A8	16722799	1.64631e-05	0.0826572	4.78349
TRL	7EL2	Bn-A08-p19365594	A8	16722799	0.000273958	0.0609955	3.56232
TSA	7EL2	Bn-A08-p19365594	A8	16722799	0.00017462	0.0642558	3.75791
RDW	7EL2	Bn-A05-p8202536	A8	17616366	0.00027609	0.0604584	3.55895	S9	LS-specific
TNR	5EL2	Bn-A05-p8202536	A8	17616366	1.11877e-05	0.0855208	4.95126
TNR	7EL2	Bn-A05-p8202536	A8	17616366	4.34452e-05	0.0751062	4.36206
TSA	7EL2	Bn-A05-p8202536	A8	17616366	9.81777e-05	0.0686772	4.00799
TNR	5EL3	Bn-A09-p4096474	A9	3906694	2.18239e-05	0.0809507	4.66107	S10	LS-specific
TRL	5EL3	Bn-A09-p4096474	A9	3906694	0.000111167	0.0683801	3.95402
TRL	7EL3	Bn-A09-p4096474	A9	3906694	0.000128413	0.0674041	3.89139
TSA	5EL3	Bn-A09-p4096474	A9	3906694	0.000141856	0.0661493	3.84815
RFW	5EL3	Bn-A09-p4096474	A9	3906694	0.000208127	0.0621676	3.68167
TRV	5EL3	Bn-A09-p4096474	A9	3906694	0.000237902	0.0618017	3.6236
RFW	13DAS1	Bn-A09-p29379607	A9	27244553	0.000311692	0.0593209	3.50627	#14	ES-LS common
TNR	5EL2	Bn-A09-p29379607	A9	27244553	0.00022272	0.0623929	3.65224
TRL	5EL2	Bn-A09-p29379607	A9	27244553	2.69997e-05	0.0786925	4.56864
TSA	5EL2	Bn-A09-p29379607	A9	27244553	0.00011411	0.0668892	3.94268
RFW	13DAS1	Bn-A09-p29444457	A9	27306447	4.64484e-05	0.0738232	4.33303
TNR	5EL2	Bn-A09-p29444457	A9	27306447	0.000146662	0.0655931	3.83368
TRL	5EL2	Bn-A09-p29444457	A9	27306447	1.35784e-05	0.0840468	4.86715
TRV	13DAS1	Bn-A09-p29444457	A9	27306447	0.000256216	0.0607729	3.59139
TRV	13DAS2	Bn-A09-p29444457	A9	27306447	4.73479e-05	0.0731689	4.3247
TSA	13DAS1	Bn-A09-p29444457	A9	27306447	0.000227509	0.0621212	3.643
TSA	13DAS2	Bn-A09-p29444457	A9	27306447	5.81435e-05	0.0720567	4.2355
TSA	5EL2	Bn-A09-p29444457	A9	27306447	0.000125169	0.0661851	3.9025
RDW	7EL3	Bn-A09-p29953651	A9	27766971	2.06867e-05	0.0809783	4.68431	S11	LS-specific
RFW	5EL2	Bn-A09-p29953651	A9	27766971	0.000224762	0.0612296	3.64828
RFW	7EL3	Bn-A09-p29953651	A9	27766971	5.09981e-06	0.0913762	5.29245
SDW	7EL3	Bn-A09-p29953651	A9	27766971	1.2564e-05	0.0844936	4.90087
SFW	7EL3	Bn-A09-p29953651	A9	27766971	2.15173e-05	0.0802231	4.66721
TNR	7EL3	Bn-A09-p29953651	A9	27766971	7.19923e-06	0.0888694	5.14271
TRL	7EL3	Bn-A09-p29953651	A9	27766971	3.74105e-06	0.0946869	5.42701
TRV	7EL3	Bn-A09-p29953651	A9	27766971	3.59837e-06	0.0946895	5.44389
TSA	5EL2	Bn-A09-p29953651	A9	27766971	0.000312206	0.0592537	3.50556
TSA	7EL3	Bn-A09-p29953651	A9	27766971	1.15187e-06	0.103884	5.9386
RDW	13DAS1	Bn-A09-p30437673	A9	28236600	0.000166046	0.0638164	3.77977	S12	ES-specific
RFW	13DAS1	Bn-A09-p30437673	A9	28236600	6.95983e-06	0.088561	5.1574
TRL	13DAS1	Bn-A09-p30437673	A9	28236600	4.80972e-05	0.0743856	4.31788
TRV	10DAT3	Bn-A09-p30437673	A9	28236600	0.000295963	0.0606291	3.52876
TRV	13DAS1	Bn-A09-p30437673	A9	28236600	2.27429e-05	0.0794069	4.64315
TRV	13DAS2	Bn-A09-p30437673	A9	28236600	2.57367e-05	0.0780611	4.58945
TSA	13DAS1	Bn-A09-p30437673	A9	28236600	1.80202e-05	0.0817145	4.74424
TSA	13DAS2	Bn-A09-p30437673	A9	28236600	0.000285581	0.0602793	3.54427
RDW	3EL1	Bn-A10-p2065818	A10	1648771	2.02431e-06	0.105961	5.69372	S13	ES-LS common
SFW	10DAT2	Bn-A10-p2065818	A10	1648771	7.4572e-05	0.0719078	4.12742
RFW	10DAT2	Bn-A10-p2065818	A10	1648771	0.000136002	0.0698011	3.86645
TRL	3EL1	Bn-A10-p2065818	A10	1648771	0.000192603	0.0652321	3.71534
SDW	10DAT2	Bn-A10-p9352439	A10	10787562	0.000241302	0.0610889	3.61744	S14	ES-LS common
SDW	5EL2	Bn-A10-p9352439	A10	10787562	2.43943e-05	0.078387	4.61271
SDW	7EL2	Bn-A10-p9352439	A10	10787562	6.14761e-05	0.0719909	4.21129
SFW	10DAT2	Bn-A10-p9352439	A10	10787562	7.10583e-05	0.0704846	4.14839
SFW	5EL2	Bn-A10-p9352439	A10	10787562	9.90842e-05	0.0675024	4.004
SFW	7EL2	Bn-A10-p9352439	A10	10787562	7.9427e-06	0.0865514	5.10003
SDW	10DAT2	Bn-A10-p10464159	A10	11844254	6.46474e-06	0.117235	5.18945	S15	ES-LS common
SFW	10DAT2	Bn-A10-p10464159	A10	11844254	8.12447e-06	0.105851	5.09021
SFW	13DAS1	Bn-A10-p10464159	A10	11844254	0.00015957	0.0792016	3.79705
SFW	7EL2	Bn-A10-p10464159	A10	11844254	1.34284e-05	0.0945519	4.87198
RFW	5EL2	Bn-A10-p13789579	A10	13825021	0.000299992	0.0590625	3.52289	S16	LS-specific
TNR	5EL2	Bn-A10-p13789579	A10	13825021	6.80663e-05	0.0714988	4.16707
TNR	7EL2	Bn-A10-p13789579	A10	13825021	7.17898e-05	0.0712188	4.14394
TRL	5EL2	Bn-A10-p13789579	A10	13825021	4.05068e-05	0.0755452	4.39247
TRL	7EL2	Bn-A10-p13789579	A10	13825021	0.000310334	0.0600409	3.50817
TSA	7EL2	Bn-A10-p13789579	A10	13825021	0.000313053	0.0597926	3.50438
RDW	7EL2	Bn-A10-p16032125	A10	15534062	7.48574e-05	0.0704243	4.12577	S17	LS-specific
SFW	7EL2	Bn-A10-p16032125	A10	15534062	0.000255891	0.0601839	3.59195
TNR	7EL2	Bn-A10-p16032125	A10	15534062	2.89334e-05	0.0782629	4.5386
TNR	5EL2	Bn-A10-p16032125	A10	15534062	0.000174723	0.0642509	3.75765
RFW	10DAT2	Bn-scaff_17592_1-p799061	C1	11162378	3.07744e-05	0.0773657	4.51181	S18	ES-specific
TRL	10DAT1	Bn-scaff_17592_1-p799061	C1	11162378	0.000248783	0.0628912	3.60418
TRV	7EL2	Bn-scaff_22790_1-p829614	C1	16263345	4.33741e-06	0.0928582	5.36277	S19	LS-specific
RFW	7EL2	Bn-scaff_22790_1-p829614	C1	16263345	9.52415e-06	0.0861944	5.02117
TSA	7EL2	Bn-scaff_22790_1-p829614	C1	16263345	1.30331e-05	0.0843441	4.88495
TSA	3EL3	Bn-scaff_22790_1-p829614	C1	16263345	0.000220411	0.0617976	3.65677
TNR	5EL2	Bn-scaff_16269_1-p527635	C2	6065799	9.27941e-05	0.0756172	4.03248	S20	LS-specific
TNR	7EL2	Bn-scaff_16269_1-p527635	C2	6065799	2.44208e-05	0.0847777	4.61224
TRL	7EL2	Bn-scaff_16269_1-p527635	C2	6065799	0.00015658	0.070421	3.80526
RFW	7EL2	Bn-scaff_17725_1-p188662	C2	9791347	0.000170203	0.0682935	3.76903	#15	LS-specific
SFW	7EL2	Bn-scaff_17725_1-p188662	C2	9791347	7.46978e-05	0.0749652	4.12669
TNR	5EL2	Bn-scaff_17725_1-p188662	C2	9791347	0.000122209	0.0719027	3.9129
TNR	7EL2	Bn-scaff_17725_1-p188662	C2	9791347	5.72343e-06	0.096039	5.24234
TRL	7EL2	Bn-scaff_17725_1-p188662	C2	9791347	6.2991e-05	0.0766096	4.20072
TSA	7EL2	Bn-scaff_17725_1-p188662	C2	9791347	0.000246586	0.0648605	3.60803
RFW	7EL2	Bn-scaff_17725_1-p189879	C2	9792861	0.000170203	0.0682935	3.76903
SFW	7EL2	Bn-scaff_17725_1-p189879	C2	9792861	7.46978e-05	0.0749652	4.12669
TNR	5EL2	Bn-scaff_17725_1-p189879	C2	9792861	0.000122209	0.0719027	3.9129
TNR	7EL2	Bn-scaff_17725_1-p189879	C2	9792861	5.72343e-06	0.096039	5.24234
TRL	7EL2	Bn-scaff_17725_1-p189879	C2	9792861	6.2991e-05	0.0766096	4.20072
TSA	7EL2	Bn-scaff_17725_1-p189879	C2	9792861	0.000246586	0.0648605	3.60803
RFW	7EL2	Bn-scaff_17725_1-p190081	C2	9793063	0.000170203	0.0682935	3.76903
SFW	7EL2	Bn-scaff_17725_1-p190081	C2	9793063	7.46978e-05	0.0749652	4.12669
TNR	5EL2	Bn-scaff_17725_1-p190081	C2	9793063	0.000122209	0.0719027	3.9129
TNR	7EL2	Bn-scaff_17725_1-p190081	C2	9793063	5.72343e-06	0.096039	5.24234
TRL	7EL2	Bn-scaff_17725_1-p190081	C2	9793063	6.2991e-05	0.0766096	4.20072
TSA	7EL2	Bn-scaff_17725_1-p190081	C2	9793063	0.000246586	0.0648605	3.60803
RFW	7EL2	Bn-scaff_17725_1-p190638	C2	9793620	0.000170203	0.0682935	3.76903
SFW	7EL2	Bn-scaff_17725_1-p190638	C2	9793620	7.46978e-05	0.0749652	4.12669
TNR	5EL2	Bn-scaff_17725_1-p190638	C2	9793620	0.000122209	0.0719027	3.9129
TNR	7EL2	Bn-scaff_17725_1-p190638	C2	9793620	5.72343e-06	0.096039	5.24234
TRL	7EL2	Bn-scaff_17725_1-p190638	C2	9793620	6.2991e-05	0.0766096	4.20072
TSA	7EL2	Bn-scaff_17725_1-p190638	C2	9793620	0.000246586	0.0648605	3.60803
TRV	13DAS2	Bn-scaff_15712_6-p1336179	C2	38045422	1.65069e-06	0.116838	5.78233	S21	ES-specific
TRV	13DAS1	Bn-scaff_15712_6-p1336179	C2	38045422	8.04377e-05	0.0841033	4.09454
RFW	13DAS1	Bn-scaff_15712_6-p1336179	C2	38045422	0.0002271	0.0742035	3.64378
TSA	13DAS2	Bn-scaff_15712_6-p1336179	C2	38045422	0.000268566	0.0714618	3.57095
TRL	5EL2	Bn-scaff_16002_1-p2316736	C3	12074390	0.000296978	0.0602222	3.52728	#16	LS-specific
TRL	7EL2	Bn-scaff_16002_1-p2316736	C3	12074390	3.44833e-05	0.0769915	4.46239
TNR	7EL2	Bn-scaff_16002_1-p2316736	C3	12074390	7.20934e-05	0.0711862	4.1421
TRL	5EL2	Bn-scaff_16002_1-p2307317	C3	12083406	0.000296978	0.0602222	3.52728
TRL	7EL2	Bn-scaff_16002_1-p2307317	C3	12083406	3.44833e-05	0.0769915	4.46239
TNR	7EL2	Bn-scaff_16002_1-p2307317	C3	12083406	7.20934e-05	0.0711862	4.1421
TRL	5EL2	Bn-scaff_16002_1-p2307265	C3	12083458	0.000296978	0.0602222	3.52728
TRL	7EL2	Bn-scaff_16002_1-p2307265	C3	12083458	3.44833e-05	0.0769915	4.46239
TNR	7EL2	Bn-scaff_16002_1-p2307265	C3	12083458	7.20934e-05	0.0711862	4.1421
TRL	5EL2	Bn-scaff_16002_1-p2304601	C3	12086158	0.000296978	0.0602222	3.52728
TRL	7EL2	Bn-scaff_16002_1-p2304601	C3	12086158	3.44833e-05	0.0769915	4.46239
TNR	7EL2	Bn-scaff_16002_1-p2304601	C3	12086158	7.20934e-05	0.0711862	4.1421
TRL	5EL2	Bn-scaff_16002_1-p2298646	C3	12092758	2.37445e-05	0.0796913	4.62444
TRL	7EL2	Bn-scaff_16002_1-p2298646	C3	12092758	3.69219e-05	0.0764602	4.43272
TNR	5EL2	Bn-scaff_16002_1-p2298646	C3	12092758	7.06794e-05	0.0712082	4.15071
TNR	7EL2	Bn-scaff_16002_1-p2298646	C3	12092758	2.20975e-05	0.0803612	4.65566
TRL	5EL2	Bn-scaff_16002_1-p2292068	C3	12099336	2.37445e-05	0.0796913	4.62444
TRL	7EL2	Bn-scaff_16002_1-p2292068	C3	12099336	3.69219e-05	0.0764602	4.43272
TNR	5EL2	Bn-scaff_16002_1-p2292068	C3	12099336	7.06794e-05	0.0712082	4.15071
TNR	7EL2	Bn-scaff_16002_1-p2292068	C3	12099336	2.20975e-05	0.0803612	4.65566
TRL	5EL2	Bn-scaff_16002_1-p2285097	C3	12108548	2.37445e-05	0.0796913	4.62444
TRL	7EL2	Bn-scaff_16002_1-p2285097	C3	12108548	3.69219e-05	0.0764602	4.43272
TNR	5EL2	Bn-scaff_16002_1-p2285097	C3	12108548	7.06794e-05	0.0712082	4.15071
TNR	7EL2	Bn-scaff_16002_1-p2285097	C3	12108548	2.20975e-05	0.0803612	4.65566
TRL	5EL2	Bn-scaff_16002_1-p2135081	C3	12260769	5.18767e-05	0.0736302	4.28503
TRL	7EL2	Bn-scaff_16002_1-p2135081	C3	12260769	2.83856e-05	0.0785058	4.5469
TNR	5EL2	Bn-scaff_16002_1-p2135081	C3	12260769	9.61925e-05	0.0688339	4.01686
TNR	7EL2	Bn-scaff_16002_1-p2135081	C3	12260769	8.75241e-06	0.0876023	5.05787
RDW	7EL2	Bn-scaff_22466_1-p733665	C3	14813052	1.32833e-05	0.0837739	4.8767	S22	ES-LS common
TRV	13DAS2	Bn-scaff_22466_1-p733665	C3	14813052	0.000272578	0.0599205	3.56451
RDW	10DAT3	Bn-scaff_16352_1-p83169	C3	15183778	0.000308926	0.0598649	3.51015	S23	ES-specific
RDW	13DAS1	Bn-scaff_16352_1-p83169	C3	15183778	0.000249664	0.0606587	3.60264
RFW	10DAT3	Bn-scaff_16352_1-p83169	C3	15183778	0.000135533	0.0661799	3.86795
RFW	13DAS1	Bn-scaff_16352_1-p83169	C3	15183778	0.000140989	0.0653402	3.85082
TNR	13DAS1	Bn-scaff_16352_1-p83169	C3	15183778	5.35075e-05	0.0732885	4.27159
TRL	10DAT3	Bn-scaff_16352_1-p83169	C3	15183778	0.000273595	0.0611919	3.56289
TRV	10DAT3	Bn-scaff_16352_1-p83169	C3	15183778	7.77178e-05	0.0704815	4.10948
TRV	13DAS1	Bn-scaff_16352_1-p83169	C3	15183778	4.05746e-05	0.0748216	4.39175
TRV	13DAS2	Bn-scaff_16352_1-p83169	C3	15183778	3.46136e-06	0.0932847	5.46075
TSA	10DAT3	Bn-scaff_16352_1-p83169	C3	15183778	3.21965e-05	0.0777203	4.49219
TSA	13DAS1	Bn-scaff_16352_1-p83169	C3	15183778	0.0002483	0.0614538	3.60502
TSA	13DAS2	Bn-scaff_16352_1-p83169	C3	15183778	0.000242204	0.0611925	3.61582
RFW	7EL3	Bn-scaff_19047_1-p114228	C3	58602876	0.000308268	0.0597084	3.51107	S24	ES-LS common
TNR	7EL3	Bn-scaff_19047_1-p114228	C3	58602876	6.87326e-05	0.0713389	4.16284
TRL	7EL3	Bn-scaff_19047_1-p114228	C3	58602876	0.000103532	0.068678	3.98492
TRV	13DAS2	Bn-scaff_19047_1-p114228	C3	58602876	0.000112432	0.0666021	3.94911
TRV	7EL3	Bn-scaff_19047_1-p114228	C3	58602876	4.44835e-05	0.074993	4.3518
TSA	7EL3	Bn-scaff_19047_1-p114228	C3	58602876	3.22378e-05	0.0776088	4.49163
RDW	7EL3	Bn-scaff_16755_1-p41836	C3	60528123	0.000282282	0.061785	3.54932	#17	ES-LS common
RFW	7EL3	Bn-scaff_16755_1-p41836	C3	60528123	1.60189e-05	0.0833815	4.79537
SDW	13DAS1	Bn-scaff_16755_1-p41836	C3	60528123	0.00026684	0.0607861	3.57375
SFW	7EL3	Bn-scaff_16755_1-p41836	C3	60528123	0.000257644	0.0613728	3.58898
TRL	7EL3	Bn-scaff_16755_1-p41836	C3	60528123	0.000220125	0.0634389	3.65733
TRV	7EL3	Bn-scaff_16755_1-p41836	C3	60528123	1.30757e-05	0.0854855	4.88353
TSA	7EL3	Bn-scaff_16755_1-p41836	C3	60528123	2.22437e-05	0.0814016	4.65279
RDW	7EL3	Bn-scaff_16755_1-p12541	C3	60556901	7.60628e-05	0.0880501	4.11883
RFW	7EL3	Bn-scaff_16755_1-p12541	C3	60556901	6.30073e-06	0.104702	5.20061
SDW	13DAS1	Bn-scaff_16755_1-p12541	C3	60556901	0.000180508	0.0676213	3.7435
SDW	13DAS2	Bn-scaff_16755_1-p12541	C3	60556901	0.00028381	0.0648692	3.54697
TRL	7EL3	Bn-scaff_16755_1-p12541	C3	60556901	0.000167965	0.073082	3.77478
TRV	7EL3	Bn-scaff_16755_1-p12541	C3	60556901	4.90474e-06	0.104444	5.30938
TSA	7EL3	Bn-scaff_16755_1-p12541	C3	60556901	1.15671e-05	0.0970367	4.93677
RFW	5EL2	Bn-scaff_15712_8-p200351	C4	28511692	0.000157348	0.0639123	3.80314	#18	ES-LS common
TNR	5EL2	Bn-scaff_15712_8-p200351	C4	28511692	0.000124663	0.0668407	3.90426
TRV	13DAS2	Bn-scaff_15712_8-p200351	C4	28511692	1.09915e-05	0.0843521	4.95894
TSA	5EL2	Bn-scaff_15712_8-p200351	C4	28511692	0.000272381	0.0602857	3.56482
RFW	5EL2	Bn-scaff_15712_8-p196505	C4	28515538	0.000157348	0.0639123	3.80314
TNR	5EL2	Bn-scaff_15712_8-p196505	C4	28515538	0.000124663	0.0668407	3.90426
TRV	13DAS2	Bn-scaff_15712_8-p196505	C4	28515538	1.09915e-05	0.0843521	4.95894
TSA	5EL2	Bn-scaff_15712_8-p196505	C4	28515538	0.000272381	0.0602857	3.56482
RFW	5EL2	Bn-scaff_15712_8-p195726	C4	28516317	0.000157348	0.0639123	3.80314
TNR	5EL2	Bn-scaff_15712_8-p195726	C4	28516317	0.000124663	0.0668407	3.90426
TRV	13DAS2	Bn-scaff_15712_8-p195726	C4	28516317	1.09915e-05	0.0843521	4.95894
TSA	5EL2	Bn-scaff_15712_8-p195726	C4	28516317	0.000272381	0.0602857	3.56482
RFW	5EL2	Bn-scaff_15712_8-p195672	C4	28516371	0.000157348	0.0639123	3.80314
TNR	5EL2	Bn-scaff_15712_8-p195672	C4	28516371	0.000124663	0.0668407	3.90426
TRV	13DAS2	Bn-scaff_15712_8-p195672	C4	28516371	1.09915e-05	0.0843521	4.95894
TSA	5EL2	Bn-scaff_15712_8-p195672	C4	28516371	0.000272381	0.0602857	3.56482
RFW	5EL2	Bn-scaff_15712_8-p192683	C4	28519359	0.000157348	0.0639123	3.80314
TNR	5EL2	Bn-scaff_15712_8-p192683	C4	28519359	0.000124663	0.0668407	3.90426
TRV	13DAS2	Bn-scaff_15712_8-p192683	C4	28519359	1.09915e-05	0.0843521	4.95894
TSA	5EL2	Bn-scaff_15712_8-p192683	C4	28519359	0.000272381	0.0602857	3.56482
TNR	7EL2	Bn-scaff_26787_1-p20789	C4	47096421	2.57733e-05	0.0799181	4.58883	#19	LS-specific
TNR	5EL2	Bn-scaff_26787_1-p20789	C4	47096421	7.04438e-05	0.073827	4.15216
TRL	5EL2	Bn-scaff_26787_1-p20789	C4	47096421	6.07563e-06	0.0941545	5.21641
TRL	7EL2	Bn-scaff_26787_1-p20789	C4	47096421	7.44472e-05	0.073101	4.12815
TSA	7EL2	Bn-scaff_26787_1-p20789	C4	47096421	0.000113526	0.0700958	3.9449
TNR	7EL2	Bn-scaff_26787_1-p23954	C4	47099869	2.61373e-05	0.0798664	4.58274
TNR	5EL2	Bn-scaff_26787_1-p23954	C4	47099869	6.93476e-05	0.0739781	4.15897
TRL	5EL2	Bn-scaff_26787_1-p23954	C4	47099869	6.02485e-06	0.0942585	5.22005
TRL	7EL2	Bn-scaff_26787_1-p23954	C4	47099869	7.50629e-05	0.0730624	4.12457
SFW	10DAT2	Bn-scaff_27872_1-p59624	C6	3727403	1.30523e-05	0.0835081	4.88431	S25	ES-LS common
SFW	7EL2	Bn-scaff_27872_1-p59624	C6	3727403	0.000208379	0.061725	3.68115
TRL	10DAT2	Bn-scaff_27872_1-p59624	C6	3727403	0.000232523	0.0616988	3.63353
TNR	7EL2	Bn-scaff_16197_1-p2119334	C8	32063777	6.23207e-05	0.0723122	4.20537	#20	ES-LS common
TRL	10DAT3	Bn-scaff_16197_1-p2119334	C8	32063777	7.07165e-05	0.0716403	4.15048
TRL	7EL2	Bn-scaff_16197_1-p2119334	C8	32063777	4.2028e-05	0.0754539	4.37646
TSA	10DAT3	Bn-scaff_16197_1-p2119334	C8	32063777	8.0408e-05	0.0706041	4.0947
TSA	5EL2	Bn-scaff_16197_1-p2119334	C8	32063777	0.000254402	0.0608025	3.59448
TNR	7EL2	Bn-scaff_16197_1-p2119076	C8	32064036	6.23207e-05	0.0723122	4.20537
TRL	10DAT3	Bn-scaff_16197_1-p2119076	C8	32064036	7.07165e-05	0.0716403	4.15048
TRL	7EL2	Bn-scaff_16197_1-p2119076	C8	32064036	4.2028e-05	0.0754539	4.37646
TSA	10DAT3	Bn-scaff_16197_1-p2119076	C8	32064036	8.0408e-05	0.0706041	4.0947
TSA	5EL2	Bn-scaff_16197_1-p2119076	C8	32064036	0.000254402	0.0608025	3.59448
SFW	7EL2	Bn-scaff_16197_1-p2104783	C8	32068840	0.000142146	0.0646013	3.84727
TNR	7EL2	Bn-scaff_16197_1-p2104783	C8	32068840	1.87525e-05	0.0816409	4.72694
TRL	10DAT3	Bn-scaff_16197_1-p2104783	C8	32068840	4.551e-05	0.0750663	4.34189
TRL	7EL2	Bn-scaff_16197_1-p2104783	C8	32068840	2.08177e-05	0.0809233	4.68157
TSA	10DAT3	Bn-scaff_16197_1-p2104783	C8	32068840	6.15566e-05	0.0726764	4.21073
TSA	7EL2	Bn-scaff_16197_1-p2104783	C8	32068840	9.95362e-05	0.0685714	4.00202
SFW	7EL2	Bn-scaff_16197_1-p2103756	C8	32069824	0.000142146	0.0646013	3.84727
TNR	7EL2	Bn-scaff_16197_1-p2103756	C8	32069824	1.87525e-05	0.0816409	4.72694
TRL	10DAT3	Bn-scaff_16197_1-p2103756	C8	32069824	4.551e-05	0.0750663	4.34189
TRL	7EL2	Bn-scaff_16197_1-p2103756	C8	32069824	2.08177e-05	0.0809233	4.68157
TSA	10DAT3	Bn-scaff_16197_1-p2103756	C8	32069824	6.15566e-05	0.0726764	4.21073
TSA	7EL2	Bn-scaff_16197_1-p2103756	C8	32069824	9.95362e-05	0.0685714	4.00202
SFW	7EL2	Bn-scaff_16197_1-p2099707	C8	32074222	0.000142146	0.0646013	3.84727
TNR	7EL2	Bn-scaff_16197_1-p2099707	C8	32074222	1.87525e-05	0.0816409	4.72694
TRL	10DAT3	Bn-scaff_16197_1-p2099707	C8	32074222	4.551e-05	0.0750663	4.34189
TRL	7EL2	Bn-scaff_16197_1-p2099707	C8	32074222	2.08177e-05	0.0809233	4.68157
TSA	10DAT3	Bn-scaff_16197_1-p2099707	C8	32074222	6.15566e-05	0.0726764	4.21073
TSA	7EL2	Bn-scaff_16197_1-p2099707	C8	32074222	9.95362e-05	0.0685714	4.00202
SFW	7EL2	Bn-scaff_16197_1-p2099542	C8	32074387	0.000142146	0.0646013	3.84727
TNR	7EL2	Bn-scaff_16197_1-p2099542	C8	32074387	1.87525e-05	0.0816409	4.72694
TRL	10DAT3	Bn-scaff_16197_1-p2099542	C8	32074387	4.551e-05	0.0750663	4.34189
TRL	7EL2	Bn-scaff_16197_1-p2099542	C8	32074387	2.08177e-05	0.0809233	4.68157
TSA	10DAT3	Bn-scaff_16197_1-p2099542	C8	32074387	6.15566e-05	0.0726764	4.21073
TSA	7EL2	Bn-scaff_16197_1-p2099542	C8	32074387	9.95362e-05	0.0685714	4.00202
TNR	7EL2	Bn-scaff_16197_1-p2050852	C8	32127235	9.51675e-05	0.0738567	4.02151
TRL	10DAT3	Bn-scaff_16197_1-p2050852	C8	32127235	2.89501e-05	0.0793539	4.53835
TRL	7EL2	Bn-scaff_16197_1-p2050852	C8	32127235	7.14009e-05	0.0768991	4.1463
TSA	10DAT3	Bn-scaff_16197_1-p2050852	C8	32127235	3.08415e-05	0.0788307	4.51086
RFW	10DAT1	Bn-scaff_16197_1-p1808027	C8	32337226	1.60777e-05	0.0831222	4.79378
RFW	10DAT2	Bn-scaff_16197_1-p1808027	C8	32337226	5.6937e-06	0.0904567	5.24461
RFW	10DAT3	Bn-scaff_16197_1-p1808027	C8	32337226	1.46688e-06	0.102025	5.83361
RFW	13DAS1	Bn-scaff_16197_1-p1808027	C8	32337226	0.000178918	0.0641881	3.74734
RFW	5EL2	Bn-scaff_16197_1-p1808027	C8	32337226	0.000235045	0.061472	3.62885
RFW	7EL2	Bn-scaff_16197_1-p1808027	C8	32337226	9.82e-06	0.0866881	5.00789
SDW	10DAT3	Bn-scaff_16197_1-p1808027	C8	32337226	4.85626e-05	0.0749851	4.3137
SFW	10DAT3	Bn-scaff_16197_1-p1808027	C8	32337226	2.34586e-05	0.0805655	4.6297
SFW	7EL2	Bn-scaff_16197_1-p1808027	C8	32337226	3.44262e-06	0.0935618	5.46311
TNR	10DAT1	Bn-scaff_16197_1-p1808027	C8	32337226	2.00717e-05	0.0822462	4.69741
TNR	10DAT2	Bn-scaff_16197_1-p1808027	C8	32337226	0.000131487	0.0681049	3.88112
TNR	10DAT3	Bn-scaff_16197_1-p1808027	C8	32337226	3.34988e-05	0.0783545	4.47497
TNR	13DAS1	Bn-scaff_16197_1-p1808027	C8	32337226	0.000127139	0.0680521	3.89572
TNR	13DAS2	Bn-scaff_16197_1-p1808027	C8	32337226	0.000143596	0.0672436	3.84286
TNR	5EL2	Bn-scaff_16197_1-p1808027	C8	32337226	3.33647e-05	0.0783171	4.47671
TNR	7EL2	Bn-scaff_16197_1-p1808027	C8	32337226	4.21891e-06	0.0940789	5.3748
TRL	10DAT1	Bn-scaff_16197_1-p1808027	C8	32337226	7.70273e-06	0.0897641	5.11336
TRL	10DAT2	Bn-scaff_16197_1-p1808027	C8	32337226	6.38388e-06	0.0909408	5.19492
TRL	10DAT3	Bn-scaff_16197_1-p1808027	C8	32337226	3.34976e-09	0.152612	8.47499
TRL	13DAS1	Bn-scaff_16197_1-p1808027	C8	32337226	0.000100642	0.0694429	3.99722
TRL	5EL2	Bn-scaff_16197_1-p1808027	C8	32337226	4.27704e-06	0.094341	5.36886
TRL	7EL2	Bn-scaff_16197_1-p1808027	C8	32337226	4.56591e-07	0.111579	6.34047
TRL	7EL3	Bn-scaff_16197_1-p1808027	C8	32337226	0.000190033	0.0650303	3.72117
TRV	10DAT1	Bn-scaff_16197_1-p1808027	C8	32337226	7.00228e-05	0.0717497	4.15476
TRV	10DAT3	Bn-scaff_16197_1-p1808027	C8	32337226	3.227e-07	0.114537	6.4912
TRV	13DAS1	Bn-scaff_16197_1-p1808027	C8	32337226	0.000197025	0.0633134	3.70548
TRV	13DAS2	Bn-scaff_16197_1-p1808027	C8	32337226	8.11118e-05	0.0699975	4.09092
TRV	7EL2	Bn-scaff_16197_1-p1808027	C8	32337226	0.00021114	0.0631384	3.67543
TSA	10DAT1	Bn-scaff_16197_1-p1808027	C8	32337226	4.74973e-06	0.093134	5.32333
TSA	10DAT2	Bn-scaff_16197_1-p1808027	C8	32337226	9.98594e-06	0.0866163	5.00061
TSA	10DAT3	Bn-scaff_16197_1-p1808027	C8	32337226	6.27759e-09	0.147315	8.20221
TSA	13DAS1	Bn-scaff_16197_1-p1808027	C8	32337226	7.61143e-05	0.071227	4.11853
TSA	13DAS2	Bn-scaff_16197_1-p1808027	C8	32337226	5.35319e-05	0.073906	4.27139
TSA	5EL2	Bn-scaff_16197_1-p1808027	C8	32337226	6.07764e-06	0.0902404	5.21626
TSA	7EL2	Bn-scaff_16197_1-p1808027	C8	32337226	1.67081e-06	0.100938	5.77707
TSA	7EL3	Bn-scaff_16197_1-p1808027	C8	32337226	0.000200517	0.0643954	3.69785
RFW	10DAT1	Bn-scaff_16197_1-p1806004	C8	32339267	6.22548e-06	0.0892293	5.20583
RFW	10DAT2	Bn-scaff_16197_1-p1806004	C8	32339267	5.76821e-06	0.0894727	5.23896
RFW	10DAT3	Bn-scaff_16197_1-p1806004	C8	32339267	1.75118e-06	0.100206	5.75667
RFW	13DAS1	Bn-scaff_16197_1-p1806004	C8	32339267	0.00011504	0.066905	3.93915
RFW	5EL2	Bn-scaff_16197_1-p1806004	C8	32339267	0.000181759	0.0628633	3.7405
RFW	7EL2	Bn-scaff_16197_1-p1806004	C8	32339267	1.90405e-05	0.081199	4.72032
SDW	10DAT3	Bn-scaff_16197_1-p1806004	C8	32339267	6.86833e-05	0.0720123	4.16315
SFW	10DAT3	Bn-scaff_16197_1-p1806004	C8	32339267	3.27558e-05	0.0777048	4.48471
SFW	7EL2	Bn-scaff_16197_1-p1806004	C8	32339267	1.13293e-05	0.0846023	4.9458
TNR	10DAT1	Bn-scaff_16197_1-p1806004	C8	32339267	8.2939e-06	0.0881729	5.08124
TNR	10DAT2	Bn-scaff_16197_1-p1806004	C8	32339267	0.000110483	0.0681285	3.9567
TNR	10DAT3	Bn-scaff_16197_1-p1806004	C8	32339267	2.06798e-05	0.0809177	4.68445
TNR	13DAS1	Bn-scaff_16197_1-p1806004	C8	32339267	9.6215e-05	0.0688068	4.01676
TNR	13DAS2	Bn-scaff_16197_1-p1806004	C8	32339267	0.000100658	0.0685388	3.99715
TNR	5EL2	Bn-scaff_16197_1-p1806004	C8	32339267	2.38891e-05	0.0796466	4.6218
TNR	7EL2	Bn-scaff_16197_1-p1806004	C8	32339267	7.14189e-06	0.0895171	5.14619
TRL	10DAT1	Bn-scaff_16197_1-p1806004	C8	32339267	3.58e-06	0.0946844	5.44612
TRL	10DAT2	Bn-scaff_16197_1-p1806004	C8	32339267	7.41001e-06	0.0885459	5.13018
TRL	10DAT3	Bn-scaff_16197_1-p1806004	C8	32339267	4.32308e-09	0.149724	8.36421
TRL	13DAS1	Bn-scaff_16197_1-p1806004	C8	32339267	8.73815e-05	0.0697616	4.05858
TRL	5EL2	Bn-scaff_16197_1-p1806004	C8	32339267	3.03445e-06	0.0959196	5.51792
TRL	7EL2	Bn-scaff_16197_1-p1806004	C8	32339267	7.97693e-07	0.106953	6.09816
TRL	7EL3	Bn-scaff_16197_1-p1806004	C8	32339267	0.000299801	0.0607819	3.52317
TRV	10DAT1	Bn-scaff_16197_1-p1806004	C8	32339267	2.92317e-05	0.0777041	4.53415
TRV	10DAT3	Bn-scaff_16197_1-p1806004	C8	32339267	3.4903e-07	0.113028	6.45714
TRV	13DAS1	Bn-scaff_16197_1-p1806004	C8	32339267	0.000134942	0.0656756	3.86985
TRV	13DAS2	Bn-scaff_16197_1-p1806004	C8	32339267	7.64187e-05	0.0697029	4.1168
TSA	10DAT1	Bn-scaff_16197_1-p1806004	C8	32339267	2.45226e-06	0.0973371	5.61043
TSA	10DAT2	Bn-scaff_16197_1-p1806004	C8	32339267	1.13187e-05	0.084697	4.94621
TSA	10DAT3	Bn-scaff_16197_1-p1806004	C8	32339267	7.5903e-09	0.144968	8.11974
TSA	13DAS1	Bn-scaff_16197_1-p1806004	C8	32339267	5.7921e-05	0.0726369	4.23716
TSA	13DAS2	Bn-scaff_16197_1-p1806004	C8	32339267	5.86046e-05	0.072154	4.23207
TSA	5EL2	Bn-scaff_16197_1-p1806004	C8	32339267	5.09665e-06	0.0908786	5.29272
TSA	7EL2	Bn-scaff_16197_1-p1806004	C8	32339267	3.17882e-06	0.0956818	5.49773
TSA	7EL3	Bn-scaff_16197_1-p1806004	C8	32339267	0.000291613	0.0608456	3.53519
RFW	10DAT1	Bn-scaff_16197_1-p1805831	C8	32339797	6.22548e-06	0.0892293	5.20583
RFW	10DAT2	Bn-scaff_16197_1-p1805831	C8	32339797	5.76821e-06	0.0894727	5.23896
RFW	10DAT3	Bn-scaff_16197_1-p1805831	C8	32339797	1.75118e-06	0.100206	5.75667
RFW	13DAS1	Bn-scaff_16197_1-p1805831	C8	32339797	0.00011504	0.066905	3.93915
RFW	5EL2	Bn-scaff_16197_1-p1805831	C8	32339797	0.000181759	0.0628633	3.7405
RFW	7EL2	Bn-scaff_16197_1-p1805831	C8	32339797	1.90405e-05	0.081199	4.72032
SDW	10DAT3	Bn-scaff_16197_1-p1805831	C8	32339797	6.86833e-05	0.0720123	4.16315
SFW	10DAT3	Bn-scaff_16197_1-p1805831	C8	32339797	3.27558e-05	0.0777048	4.48471
SFW	7EL2	Bn-scaff_16197_1-p1805831	C8	32339797	1.13293e-05	0.0846023	4.9458
TNR	10DAT1	Bn-scaff_16197_1-p1805831	C8	32339797	8.2939e-06	0.0881729	5.08124
TNR	10DAT2	Bn-scaff_16197_1-p1805831	C8	32339797	0.000110483	0.0681285	3.9567
TNR	10DAT3	Bn-scaff_16197_1-p1805831	C8	32339797	2.06798e-05	0.0809177	4.68445
TNR	13DAS1	Bn-scaff_16197_1-p1805831	C8	32339797	9.6215e-05	0.0688068	4.01676
TNR	13DAS2	Bn-scaff_16197_1-p1805831	C8	32339797	0.000100658	0.0685388	3.99715
TNR	5EL2	Bn-scaff_16197_1-p1805831	C8	32339797	2.38891e-05	0.0796466	4.6218
TNR	7EL2	Bn-scaff_16197_1-p1805831	C8	32339797	7.14189e-06	0.0895171	5.14619
TRL	10DAT1	Bn-scaff_16197_1-p1805831	C8	32339797	3.58e-06	0.0946844	5.44612
TRL	10DAT2	Bn-scaff_16197_1-p1805831	C8	32339797	7.41001e-06	0.0885459	5.13018
TRL	10DAT3	Bn-scaff_16197_1-p1805831	C8	32339797	4.32308e-09	0.149724	8.36421
TRL	13DAS1	Bn-scaff_16197_1-p1805831	C8	32339797	8.73815e-05	0.0697616	4.05858
TRL	5EL2	Bn-scaff_16197_1-p1805831	C8	32339797	3.03445e-06	0.0959196	5.51792
TRL	7EL2	Bn-scaff_16197_1-p1805831	C8	32339797	7.97693e-07	0.106953	6.09816
TRL	7EL3	Bn-scaff_16197_1-p1805831	C8	32339797	0.000299801	0.0607819	3.52317
TRV	10DAT1	Bn-scaff_16197_1-p1805831	C8	32339797	2.92317e-05	0.0777041	4.53415
TRV	10DAT3	Bn-scaff_16197_1-p1805831	C8	32339797	3.4903e-07	0.113028	6.45714
TRV	13DAS1	Bn-scaff_16197_1-p1805831	C8	32339797	0.000134942	0.0656756	3.86985
TRV	13DAS2	Bn-scaff_16197_1-p1805831	C8	32339797	7.64187e-05	0.0697029	4.1168
TSA	10DAT1	Bn-scaff_16197_1-p1805831	C8	32339797	2.45226e-06	0.0973371	5.61043
TSA	10DAT2	Bn-scaff_16197_1-p1805831	C8	32339797	1.13187e-05	0.084697	4.94621
TSA	10DAT3	Bn-scaff_16197_1-p1805831	C8	32339797	7.5903e-09	0.144968	8.11974
TSA	13DAS1	Bn-scaff_16197_1-p1805831	C8	32339797	5.7921e-05	0.0726369	4.23716
TSA	13DAS2	Bn-scaff_16197_1-p1805831	C8	32339797	5.86046e-05	0.072154	4.23207
TSA	5EL2	Bn-scaff_16197_1-p1805831	C8	32339797	5.09665e-06	0.0908786	5.29272
TSA	7EL2	Bn-scaff_16197_1-p1805831	C8	32339797	3.17882e-06	0.0956818	5.49773
TSA	7EL3	Bn-scaff_16197_1-p1805831	C8	32339797	0.000291613	0.0608456	3.53519
RFW	10DAT1	Bn-scaff_16197_1-p1805570	C8	32340039	1.50577e-05	0.0821503	4.82224
RFW	10DAT2	Bn-scaff_16197_1-p1805570	C8	32340039	6.01077e-06	0.0890243	5.22107
RFW	10DAT3	Bn-scaff_16197_1-p1805570	C8	32340039	2.28031e-06	0.0980029	5.64201
RFW	13DAS1	Bn-scaff_16197_1-p1805570	C8	32340039	0.000178447	0.0635489	3.74849
RFW	5EL2	Bn-scaff_16197_1-p1805570	C8	32340039	0.000220105	0.0613869	3.65737
RFW	7EL2	Bn-scaff_16197_1-p1805570	C8	32340039	2.11094e-05	0.0800005	4.67552
SDW	10DAT3	Bn-scaff_16197_1-p1805570	C8	32340039	7.21968e-05	0.0715363	4.14148
SFW	10DAT3	Bn-scaff_16197_1-p1805570	C8	32340039	3.48212e-05	0.0770861	4.45816
SFW	7EL2	Bn-scaff_16197_1-p1805570	C8	32340039	1.33221e-05	0.0825821	4.87543
TNR	10DAT1	Bn-scaff_16197_1-p1805570	C8	32340039	1.4933e-05	0.0835387	4.82585
TNR	10DAT2	Bn-scaff_16197_1-p1805570	C8	32340039	0.000110122	0.0679777	3.95812
TNR	10DAT3	Bn-scaff_16197_1-p1805570	C8	32340039	2.17542e-05	0.0804757	4.66246
TNR	13DAS1	Bn-scaff_16197_1-p1805570	C8	32340039	0.000113833	0.0674758	3.94373
TNR	13DAS2	Bn-scaff_16197_1-p1805570	C8	32340039	7.89199e-05	0.07035	4.10281
TNR	5EL2	Bn-scaff_16197_1-p1805570	C8	32340039	2.51416e-05	0.0792102	4.59961
TNR	7EL2	Bn-scaff_16197_1-p1805570	C8	32340039	9.25314e-06	0.0871659	5.03371
TRL	10DAT1	Bn-scaff_16197_1-p1805570	C8	32340039	6.84391e-06	0.089552	5.1647
TRL	10DAT2	Bn-scaff_16197_1-p1805570	C8	32340039	6.68713e-06	0.0890249	5.17476
TRL	10DAT3	Bn-scaff_16197_1-p1805570	C8	32340039	5.97774e-09	0.146973	8.22346
TRL	13DAS1	Bn-scaff_16197_1-p1805570	C8	32340039	0.000112949	0.067772	3.94712
TRL	5EL2	Bn-scaff_16197_1-p1805570	C8	32340039	3.21097e-06	0.0953662	5.49336
TRL	7EL2	Bn-scaff_16197_1-p1805570	C8	32340039	9.32195e-07	0.105442	6.03049
TRL	7EL3	Bn-scaff_16197_1-p1805570	C8	32340039	0.00025479	0.0617321	3.59382
TRV	10DAT1	Bn-scaff_16197_1-p1805570	C8	32340039	8.20278e-05	0.0695334	4.08604
TRV	10DAT3	Bn-scaff_16197_1-p1805570	C8	32340039	4.11838e-07	0.11166	6.38527
TRV	13DAS1	Bn-scaff_16197_1-p1805570	C8	32340039	0.000219629	0.0619403	3.65831
TRV	13DAS2	Bn-scaff_16197_1-p1805570	C8	32340039	5.58883e-05	0.0719065	4.25268
TSA	10DAT1	Bn-scaff_16197_1-p1805570	C8	32340039	4.85505e-06	0.0918283	5.31381
TSA	10DAT2	Bn-scaff_16197_1-p1805570	C8	32340039	1.20287e-05	0.0839157	4.91978
TSA	10DAT3	Bn-scaff_16197_1-p1805570	C8	32340039	9.78665e-09	0.142802	8.00937
TSA	13DAS1	Bn-scaff_16197_1-p1805570	C8	32340039	8.64509e-05	0.0695339	4.06323
TSA	13DAS2	Bn-scaff_16197_1-p1805570	C8	32340039	3.52824e-05	0.0758868	4.45244
TSA	5EL2	Bn-scaff_16197_1-p1805570	C8	32340039	6.5999e-06	0.0888161	5.18046
TSA	7EL2	Bn-scaff_16197_1-p1805570	C8	32340039	3.85956e-06	0.0938727	5.41346
TSA	7EL3	Bn-scaff_16197_1-p1805570	C8	32340039	0.000290663	0.0606135	3.53661
RFW	10DAT1	Bn-scaff_16197_1-p1802754	C8	32340184	7.39938e-06	0.0884263	5.1308
RFW	10DAT2	Bn-scaff_16197_1-p1802754	C8	32340184	6.13563e-06	0.0890695	5.21214
RFW	10DAT3	Bn-scaff_16197_1-p1802754	C8	32340184	1.92942e-06	0.099677	5.71457
RFW	13DAS1	Bn-scaff_16197_1-p1802754	C8	32340184	0.000138354	0.0659146	3.85901
RFW	5EL2	Bn-scaff_16197_1-p1802754	C8	32340184	0.000188985	0.0626457	3.72357
RFW	7EL2	Bn-scaff_16197_1-p1802754	C8	32340184	2.14685e-05	0.0805589	4.6682
SDW	10DAT3	Bn-scaff_16197_1-p1802754	C8	32340184	7.36044e-05	0.0715545	4.1331
SFW	10DAT3	Bn-scaff_16197_1-p1802754	C8	32340184	3.5889e-05	0.0771155	4.44504
SFW	7EL2	Bn-scaff_16197_1-p1802754	C8	32340184	1.38441e-05	0.0835654	4.85874
TNR	10DAT1	Bn-scaff_16197_1-p1802754	C8	32340184	1.02189e-05	0.0869251	4.9906
TNR	10DAT2	Bn-scaff_16197_1-p1802754	C8	32340184	0.000118209	0.0676651	3.92735
TNR	10DAT3	Bn-scaff_16197_1-p1802754	C8	32340184	2.06875e-05	0.0809308	4.68429
TNR	13DAS1	Bn-scaff_16197_1-p1802754	C8	32340184	0.000106757	0.068168	3.9716
TNR	13DAS2	Bn-scaff_16197_1-p1802754	C8	32340184	8.13301e-05	0.0704043	4.08975
TNR	5EL2	Bn-scaff_16197_1-p1802754	C8	32340184	2.29956e-05	0.0799562	4.63835
TNR	7EL2	Bn-scaff_16197_1-p1802754	C8	32340184	8.807e-06	0.0883321	5.05517
TRL	10DAT1	Bn-scaff_16197_1-p1802754	C8	32340184	4.48308e-06	0.0934275	5.34842
TRL	10DAT2	Bn-scaff_16197_1-p1802754	C8	32340184	7.45648e-06	0.0885144	5.12747
TRL	10DAT3	Bn-scaff_16197_1-p1802754	C8	32340184	4.8829e-09	0.148951	8.31132
TRL	13DAS1	Bn-scaff_16197_1-p1802754	C8	32340184	9.72775e-05	0.0690937	4.01199
TRL	5EL2	Bn-scaff_16197_1-p1802754	C8	32340184	2.89044e-06	0.0963263	5.53904
TRL	7EL2	Bn-scaff_16197_1-p1802754	C8	32340184	9.23646e-07	0.106092	6.03449
TRL	7EL3	Bn-scaff_16197_1-p1802754	C8	32340184	0.000305597	0.0606501	3.51485
TRV	10DAT1	Bn-scaff_16197_1-p1802754	C8	32340184	3.66409e-05	0.0766477	4.43603
TRV	10DAT3	Bn-scaff_16197_1-p1802754	C8	32340184	3.63963e-07	0.112761	6.43894
TRV	13DAS1	Bn-scaff_16197_1-p1802754	C8	32340184	0.000164936	0.0646507	3.78269
TRV	13DAS2	Bn-scaff_16197_1-p1802754	C8	32340184	6.22549e-05	0.0718709	4.20583
TSA	10DAT1	Bn-scaff_16197_1-p1802754	C8	32340184	3.15108e-06	0.0959716	5.50154
TSA	10DAT2	Bn-scaff_16197_1-p1802754	C8	32340184	1.24815e-05	0.0840695	4.90373
TSA	10DAT3	Bn-scaff_16197_1-p1802754	C8	32340184	8.09615e-09	0.144583	8.09172
TSA	13DAS1	Bn-scaff_16197_1-p1802754	C8	32340184	6.8346e-05	0.0717162	4.16529
TSA	13DAS2	Bn-scaff_16197_1-p1802754	C8	32340184	4.45783e-05	0.0752855	4.35088
TSA	5EL2	Bn-scaff_16197_1-p1802754	C8	32340184	5.30732e-06	0.0906246	5.27512
TSA	7EL2	Bn-scaff_16197_1-p1802754	C8	32340184	3.6584e-06	0.0949327	5.43671
RFW	10DAT1	Bn-scaff_16197_1-p1802616	C8	32340322	1.50577e-05	0.0821503	4.82224
RFW	10DAT2	Bn-scaff_16197_1-p1802616	C8	32340322	6.01077e-06	0.0890243	5.22107
RFW	10DAT3	Bn-scaff_16197_1-p1802616	C8	32340322	2.28031e-06	0.0980029	5.64201
RFW	13DAS1	Bn-scaff_16197_1-p1802616	C8	32340322	0.000178447	0.0635489	3.74849
RFW	5EL2	Bn-scaff_16197_1-p1802616	C8	32340322	0.000220105	0.0613869	3.65737
RFW	7EL2	Bn-scaff_16197_1-p1802616	C8	32340322	2.11094e-05	0.0800005	4.67552
SDW	10DAT3	Bn-scaff_16197_1-p1802616	C8	32340322	7.21968e-05	0.0715363	4.14148
SFW	10DAT3	Bn-scaff_16197_1-p1802616	C8	32340322	3.48212e-05	0.0770861	4.45816
SFW	7EL2	Bn-scaff_16197_1-p1802616	C8	32340322	1.33221e-05	0.0825821	4.87543
TNR	10DAT1	Bn-scaff_16197_1-p1802616	C8	32340322	1.4933e-05	0.0835387	4.82585
TNR	10DAT2	Bn-scaff_16197_1-p1802616	C8	32340322	0.000110122	0.0679777	3.95812
TNR	10DAT3	Bn-scaff_16197_1-p1802616	C8	32340322	2.17542e-05	0.0804757	4.66246
TNR	13DAS1	Bn-scaff_16197_1-p1802616	C8	32340322	0.000113833	0.0674758	3.94373
TNR	13DAS2	Bn-scaff_16197_1-p1802616	C8	32340322	7.89199e-05	0.07035	4.10281
TNR	5EL2	Bn-scaff_16197_1-p1802616	C8	32340322	2.51416e-05	0.0792102	4.59961
TNR	7EL2	Bn-scaff_16197_1-p1802616	C8	32340322	9.25314e-06	0.0871659	5.03371
TRL	10DAT1	Bn-scaff_16197_1-p1802616	C8	32340322	6.84391e-06	0.089552	5.1647
TRL	10DAT2	Bn-scaff_16197_1-p1802616	C8	32340322	6.68713e-06	0.0890249	5.17476
TRL	10DAT3	Bn-scaff_16197_1-p1802616	C8	32340322	5.97774e-09	0.146973	8.22346
TRL	13DAS1	Bn-scaff_16197_1-p1802616	C8	32340322	0.000112949	0.067772	3.94712
TRL	5EL2	Bn-scaff_16197_1-p1802616	C8	32340322	3.21097e-06	0.0953662	5.49336
TRL	7EL2	Bn-scaff_16197_1-p1802616	C8	32340322	9.32195e-07	0.105442	6.03049
TRL	7EL3	Bn-scaff_16197_1-p1802616	C8	32340322	0.00025479	0.0617321	3.59382
TRV	10DAT1	Bn-scaff_16197_1-p1802616	C8	32340322	8.20278e-05	0.0695334	4.08604
TRV	10DAT3	Bn-scaff_16197_1-p1802616	C8	32340322	4.11838e-07	0.11166	6.38527
TRV	13DAS1	Bn-scaff_16197_1-p1802616	C8	32340322	0.000219629	0.0619403	3.65831
TRV	13DAS2	Bn-scaff_16197_1-p1802616	C8	32340322	5.58883e-05	0.0719065	4.25268
TSA	10DAT1	Bn-scaff_16197_1-p1802616	C8	32340322	4.85505e-06	0.0918283	5.31381
TSA	10DAT2	Bn-scaff_16197_1-p1802616	C8	32340322	1.20287e-05	0.0839157	4.91978
TSA	10DAT3	Bn-scaff_16197_1-p1802616	C8	32340322	9.78665e-09	0.142802	8.00937
TSA	13DAS1	Bn-scaff_16197_1-p1802616	C8	32340322	8.64509e-05	0.0695339	4.06323
TSA	13DAS2	Bn-scaff_16197_1-p1802616	C8	32340322	3.52824e-05	0.0758868	4.45244
TSA	5EL2	Bn-scaff_16197_1-p1802616	C8	32340322	6.5999e-06	0.0888161	5.18046
TSA	7EL2	Bn-scaff_16197_1-p1802616	C8	32340322	3.85956e-06	0.0938727	5.41346
TSA	7EL3	Bn-scaff_16197_1-p1802616	C8	32340322	0.000290663	0.0606135	3.53661
RFW	10DAT1	Bn-scaff_16197_1-p1802398	C8	32340540	6.22548e-06	0.0892293	5.20583
RFW	10DAT2	Bn-scaff_16197_1-p1802398	C8	32340540	5.76821e-06	0.0894727	5.23896
RFW	10DAT3	Bn-scaff_16197_1-p1802398	C8	32340540	1.75118e-06	0.100206	5.75667
RFW	13DAS1	Bn-scaff_16197_1-p1802398	C8	32340540	0.00011504	0.066905	3.93915
RFW	5EL2	Bn-scaff_16197_1-p1802398	C8	32340540	0.000181759	0.0628633	3.7405
RFW	7EL2	Bn-scaff_16197_1-p1802398	C8	32340540	1.90405e-05	0.081199	4.72032
SDW	10DAT3	Bn-scaff_16197_1-p1802398	C8	32340540	6.86833e-05	0.0720123	4.16315
SFW	10DAT3	Bn-scaff_16197_1-p1802398	C8	32340540	3.27558e-05	0.0777048	4.48471
SFW	7EL2	Bn-scaff_16197_1-p1802398	C8	32340540	1.13293e-05	0.0846023	4.9458
TNR	10DAT1	Bn-scaff_16197_1-p1802398	C8	32340540	8.2939e-06	0.0881729	5.08124
TNR	10DAT2	Bn-scaff_16197_1-p1802398	C8	32340540	0.000110483	0.0681285	3.9567
TNR	10DAT3	Bn-scaff_16197_1-p1802398	C8	32340540	2.06798e-05	0.0809177	4.68445
TNR	13DAS1	Bn-scaff_16197_1-p1802398	C8	32340540	9.6215e-05	0.0688068	4.01676
TNR	13DAS2	Bn-scaff_16197_1-p1802398	C8	32340540	0.000100658	0.0685388	3.99715
TNR	5EL2	Bn-scaff_16197_1-p1802398	C8	32340540	2.38891e-05	0.0796466	4.6218
TNR	7EL2	Bn-scaff_16197_1-p1802398	C8	32340540	7.14189e-06	0.0895171	5.14619
TRL	10DAT1	Bn-scaff_16197_1-p1802398	C8	32340540	3.58e-06	0.0946844	5.44612
TRL	10DAT2	Bn-scaff_16197_1-p1802398	C8	32340540	7.41001e-06	0.0885459	5.13018
TRL	10DAT3	Bn-scaff_16197_1-p1802398	C8	32340540	4.32308e-09	0.149724	8.36421
TRL	13DAS1	Bn-scaff_16197_1-p1802398	C8	32340540	8.73815e-05	0.0697616	4.05858
TRL	5EL2	Bn-scaff_16197_1-p1802398	C8	32340540	3.03445e-06	0.0959196	5.51792
TRL	7EL2	Bn-scaff_16197_1-p1802398	C8	32340540	7.97693e-07	0.106953	6.09816
TRL	7EL3	Bn-scaff_16197_1-p1802398	C8	32340540	0.000299801	0.0607819	3.52317
TRV	10DAT1	Bn-scaff_16197_1-p1802398	C8	32340540	2.92317e-05	0.0777041	4.53415
TRV	10DAT3	Bn-scaff_16197_1-p1802398	C8	32340540	3.4903e-07	0.113028	6.45714
TRV	13DAS1	Bn-scaff_16197_1-p1802398	C8	32340540	0.000134942	0.0656756	3.86985
TRV	13DAS2	Bn-scaff_16197_1-p1802398	C8	32340540	7.64187e-05	0.0697029	4.1168
TSA	10DAT1	Bn-scaff_16197_1-p1802398	C8	32340540	2.45226e-06	0.0973371	5.61043
TSA	10DAT2	Bn-scaff_16197_1-p1802398	C8	32340540	1.13187e-05	0.084697	4.94621
TSA	10DAT3	Bn-scaff_16197_1-p1802398	C8	32340540	7.5903e-09	0.144968	8.11974
TSA	13DAS1	Bn-scaff_16197_1-p1802398	C8	32340540	5.7921e-05	0.0726369	4.23716
TSA	13DAS2	Bn-scaff_16197_1-p1802398	C8	32340540	5.86046e-05	0.072154	4.23207
TSA	5EL2	Bn-scaff_16197_1-p1802398	C8	32340540	5.09665e-06	0.0908786	5.29272
TSA	7EL2	Bn-scaff_16197_1-p1802398	C8	32340540	3.17882e-06	0.0956818	5.49773
TSA	7EL3	Bn-scaff_16197_1-p1802398	C8	32340540	0.000291613	0.0608456	3.53519
RDW	10DAT3	Bn-scaff_16197_1-p1800542	C8	32340658	0.000132104	0.0697824	3.87908
RFW	10DAT1	Bn-scaff_16197_1-p1800542	C8	32340658	5.78747e-06	0.091686	5.23751
RFW	10DAT2	Bn-scaff_16197_1-p1800542	C8	32340658	5.52601e-05	0.0741708	4.25759
RFW	10DAT3	Bn-scaff_16197_1-p1800542	C8	32340658	1.20568e-06	0.106419	5.91877
RFW	7EL2	Bn-scaff_16197_1-p1800542	C8	32340658	3.43314e-05	0.0773934	4.46431
SDW	10DAT3	Bn-scaff_16197_1-p1800542	C8	32340658	0.000124178	0.0686033	3.90595
SFW	10DAT3	Bn-scaff_16197_1-p1800542	C8	32340658	7.41304e-05	0.0730774	4.13
SFW	7EL2	Bn-scaff_16197_1-p1800542	C8	32340658	0.000262874	0.0640973	3.58025
TNR	10DAT1	Bn-scaff_16197_1-p1800542	C8	32340658	7.31051e-06	0.0915115	5.13605
TNR	10DAT2	Bn-scaff_16197_1-p1800542	C8	32340658	0.000197493	0.0640866	3.70445
TNR	10DAT3	Bn-scaff_16197_1-p1800542	C8	32340658	8.29396e-06	0.0929429	5.08124
TNR	13DAS2	Bn-scaff_16197_1-p1800542	C8	32340658	4.35966e-05	0.077895	4.36055
TNR	5EL2	Bn-scaff_16197_1-p1800542	C8	32340658	4.41257e-05	0.0754818	4.35531
TNR	7EL2	Bn-scaff_16197_1-p1800542	C8	32340658	2.59365e-05	0.0805425	4.58609
TNR	7EL3	Bn-scaff_16197_1-p1800542	C8	32340658	0.000188214	0.0646346	3.72535
TRL	10DAT1	Bn-scaff_16197_1-p1800542	C8	32340658	4.2842e-06	0.0952475	5.36813
TRL	10DAT2	Bn-scaff_16197_1-p1800542	C8	32340658	2.16248e-05	0.0811033	4.66505
TRL	10DAT3	Bn-scaff_16197_1-p1800542	C8	32340658	2.29477e-09	0.159706	8.63926
TRL	13DAS1	Bn-scaff_16197_1-p1800542	C8	32340658	0.000315112	0.0615926	3.50154
TRL	5EL2	Bn-scaff_16197_1-p1800542	C8	32340658	6.76258e-06	0.090278	5.16989
TRL	7EL2	Bn-scaff_16197_1-p1800542	C8	32340658	5.55799e-06	0.0935141	5.25508
TRL	7EL3	Bn-scaff_16197_1-p1800542	C8	32340658	8.47091e-05	0.0709969	4.07207
TRV	10DAT1	Bn-scaff_16197_1-p1800542	C8	32340658	1.67835e-05	0.0850083	4.77512
TRV	10DAT3	Bn-scaff_16197_1-p1800542	C8	32340658	2.05662e-07	0.122493	6.68685
TRV	13DAS2	Bn-scaff_16197_1-p1800542	C8	32340658	2.1301e-05	0.0825632	4.6716
TRV	7EL3	Bn-scaff_16197_1-p1800542	C8	32340658	0.000214746	0.0634533	3.66807
TSA	10DAT1	Bn-scaff_16197_1-p1800542	C8	32340658	1.96698e-06	0.10173	5.7062
TSA	10DAT2	Bn-scaff_16197_1-p1800542	C8	32340658	3.2653e-05	0.077446	4.48608
TSA	10DAT3	Bn-scaff_16197_1-p1800542	C8	32340658	3.4273e-09	0.157621	8.46505
TSA	13DAS1	Bn-scaff_16197_1-p1800542	C8	32340658	0.000250482	0.0635501	3.60122
TSA	13DAS2	Bn-scaff_16197_1-p1800542	C8	32340658	1.48029e-05	0.0854465	4.82965
TSA	5EL2	Bn-scaff_16197_1-p1800542	C8	32340658	7.70755e-06	0.0882341	5.11308
TSA	7EL2	Bn-scaff_16197_1-p1800542	C8	32340658	1.12561e-05	0.0868998	4.94861
TSA	7EL3	Bn-scaff_16197_1-p1800542	C8	32340658	6.3112e-05	0.0731645	4.19989
RFW	10DAT1	Bn-scaff_16197_1-p1800267	C8	32340933	6.22548e-06	0.0892293	5.20583
RFW	10DAT2	Bn-scaff_16197_1-p1800267	C8	32340933	5.76821e-06	0.0894727	5.23896
RFW	10DAT3	Bn-scaff_16197_1-p1800267	C8	32340933	1.75118e-06	0.100206	5.75667
RFW	13DAS1	Bn-scaff_16197_1-p1800267	C8	32340933	0.00011504	0.066905	3.93915
RFW	5EL2	Bn-scaff_16197_1-p1800267	C8	32340933	0.000181759	0.0628633	3.7405
RFW	7EL2	Bn-scaff_16197_1-p1800267	C8	32340933	1.90405e-05	0.081199	4.72032
SDW	10DAT3	Bn-scaff_16197_1-p1800267	C8	32340933	6.86833e-05	0.0720123	4.16315
SFW	10DAT3	Bn-scaff_16197_1-p1800267	C8	32340933	3.27558e-05	0.0777048	4.48471
SFW	7EL2	Bn-scaff_16197_1-p1800267	C8	32340933	1.13293e-05	0.0846023	4.9458
TNR	10DAT1	Bn-scaff_16197_1-p1800267	C8	32340933	8.2939e-06	0.0881729	5.08124
TNR	10DAT2	Bn-scaff_16197_1-p1800267	C8	32340933	0.000110483	0.0681285	3.9567
TNR	10DAT3	Bn-scaff_16197_1-p1800267	C8	32340933	2.06798e-05	0.0809177	4.68445
TNR	13DAS1	Bn-scaff_16197_1-p1800267	C8	32340933	9.6215e-05	0.0688068	4.01676
TNR	13DAS2	Bn-scaff_16197_1-p1800267	C8	32340933	0.000100658	0.0685388	3.99715
TNR	5EL2	Bn-scaff_16197_1-p1800267	C8	32340933	2.38891e-05	0.0796466	4.6218
TNR	7EL2	Bn-scaff_16197_1-p1800267	C8	32340933	7.14189e-06	0.0895171	5.14619
TRL	10DAT1	Bn-scaff_16197_1-p1800267	C8	32340933	3.58e-06	0.0946844	5.44612
TRL	10DAT2	Bn-scaff_16197_1-p1800267	C8	32340933	7.41001e-06	0.0885459	5.13018
TRL	10DAT3	Bn-scaff_16197_1-p1800267	C8	32340933	4.32308e-09	0.149724	8.36421
TRL	13DAS1	Bn-scaff_16197_1-p1800267	C8	32340933	8.73815e-05	0.0697616	4.05858
TRL	5EL2	Bn-scaff_16197_1-p1800267	C8	32340933	3.03445e-06	0.0959196	5.51792
TRL	7EL2	Bn-scaff_16197_1-p1800267	C8	32340933	7.97693e-07	0.106953	6.09816
TRL	7EL3	Bn-scaff_16197_1-p1800267	C8	32340933	0.000299801	0.0607819	3.52317
TRV	10DAT1	Bn-scaff_16197_1-p1800267	C8	32340933	2.92317e-05	0.0777041	4.53415
TRV	10DAT3	Bn-scaff_16197_1-p1800267	C8	32340933	3.4903e-07	0.113028	6.45714
TRV	13DAS1	Bn-scaff_16197_1-p1800267	C8	32340933	0.000134942	0.0656756	3.86985
TRV	13DAS2	Bn-scaff_16197_1-p1800267	C8	32340933	7.64187e-05	0.0697029	4.1168
TSA	10DAT1	Bn-scaff_16197_1-p1800267	C8	32340933	2.45226e-06	0.0973371	5.61043
TSA	10DAT2	Bn-scaff_16197_1-p1800267	C8	32340933	1.13187e-05	0.084697	4.94621
TSA	10DAT3	Bn-scaff_16197_1-p1800267	C8	32340933	7.5903e-09	0.144968	8.11974
TSA	13DAS1	Bn-scaff_16197_1-p1800267	C8	32340933	5.7921e-05	0.0726369	4.23716
TSA	13DAS2	Bn-scaff_16197_1-p1800267	C8	32340933	5.86046e-05	0.072154	4.23207
TSA	5EL2	Bn-scaff_16197_1-p1800267	C8	32340933	5.09665e-06	0.0908786	5.29272
TSA	7EL2	Bn-scaff_16197_1-p1800267	C8	32340933	3.17882e-06	0.0956818	5.49773
TSA	7EL3	Bn-scaff_16197_1-p1800267	C8	32340933	0.000291613	0.0608456	3.53519
RFW	10DAT1	Bn-scaff_16197_1-p1800147	C8	32341053	6.22548e-06	0.0892293	5.20583
RFW	10DAT2	Bn-scaff_16197_1-p1800147	C8	32341053	5.76821e-06	0.0894727	5.23896
RFW	10DAT3	Bn-scaff_16197_1-p1800147	C8	32341053	1.75118e-06	0.100206	5.75667
RFW	13DAS1	Bn-scaff_16197_1-p1800147	C8	32341053	0.00011504	0.066905	3.93915
RFW	5EL2	Bn-scaff_16197_1-p1800147	C8	32341053	0.000181759	0.0628633	3.7405
RFW	7EL2	Bn-scaff_16197_1-p1800147	C8	32341053	1.90405e-05	0.081199	4.72032
SDW	10DAT3	Bn-scaff_16197_1-p1800147	C8	32341053	6.86833e-05	0.0720123	4.16315
SFW	10DAT3	Bn-scaff_16197_1-p1800147	C8	32341053	3.27558e-05	0.0777048	4.48471
SFW	7EL2	Bn-scaff_16197_1-p1800147	C8	32341053	1.13293e-05	0.0846023	4.9458
TNR	10DAT1	Bn-scaff_16197_1-p1800147	C8	32341053	8.2939e-06	0.0881729	5.08124
TNR	10DAT2	Bn-scaff_16197_1-p1800147	C8	32341053	0.000110483	0.0681285	3.9567
TNR	10DAT3	Bn-scaff_16197_1-p1800147	C8	32341053	2.06798e-05	0.0809177	4.68445
TNR	13DAS1	Bn-scaff_16197_1-p1800147	C8	32341053	9.6215e-05	0.0688068	4.01676
TNR	13DAS2	Bn-scaff_16197_1-p1800147	C8	32341053	0.000100658	0.0685388	3.99715
TNR	5EL2	Bn-scaff_16197_1-p1800147	C8	32341053	2.38891e-05	0.0796466	4.6218
TNR	7EL2	Bn-scaff_16197_1-p1800147	C8	32341053	7.14189e-06	0.0895171	5.14619
TRL	10DAT1	Bn-scaff_16197_1-p1800147	C8	32341053	3.58e-06	0.0946844	5.44612
TRL	10DAT2	Bn-scaff_16197_1-p1800147	C8	32341053	7.41001e-06	0.0885459	5.13018
TRL	10DAT3	Bn-scaff_16197_1-p1800147	C8	32341053	4.32308e-09	0.149724	8.36421
TRL	13DAS1	Bn-scaff_16197_1-p1800147	C8	32341053	8.73815e-05	0.0697616	4.05858
TRL	5EL2	Bn-scaff_16197_1-p1800147	C8	32341053	3.03445e-06	0.0959196	5.51792
TRL	7EL2	Bn-scaff_16197_1-p1800147	C8	32341053	7.97693e-07	0.106953	6.09816
TRL	7EL3	Bn-scaff_16197_1-p1800147	C8	32341053	0.000299801	0.0607819	3.52317
TRV	10DAT1	Bn-scaff_16197_1-p1800147	C8	32341053	2.92317e-05	0.0777041	4.53415
TRV	10DAT3	Bn-scaff_16197_1-p1800147	C8	32341053	3.4903e-07	0.113028	6.45714
TRV	13DAS1	Bn-scaff_16197_1-p1800147	C8	32341053	0.000134942	0.0656756	3.86985
TRV	13DAS2	Bn-scaff_16197_1-p1800147	C8	32341053	7.64187e-05	0.0697029	4.1168
TSA	10DAT1	Bn-scaff_16197_1-p1800147	C8	32341053	2.45226e-06	0.0973371	5.61043
TSA	10DAT2	Bn-scaff_16197_1-p1800147	C8	32341053	1.13187e-05	0.084697	4.94621
TSA	10DAT3	Bn-scaff_16197_1-p1800147	C8	32341053	7.5903e-09	0.144968	8.11974
TSA	13DAS1	Bn-scaff_16197_1-p1800147	C8	32341053	5.7921e-05	0.0726369	4.23716
TSA	13DAS2	Bn-scaff_16197_1-p1800147	C8	32341053	5.86046e-05	0.072154	4.23207
TSA	5EL2	Bn-scaff_16197_1-p1800147	C8	32341053	5.09665e-06	0.0908786	5.29272
TSA	7EL2	Bn-scaff_16197_1-p1800147	C8	32341053	3.17882e-06	0.0956818	5.49773
TSA	7EL3	Bn-scaff_16197_1-p1800147	C8	32341053	0.000291613	0.0608456	3.53519
RFW	10DAT1	Bn-scaff_16197_1-p1799455	C8	32341789	6.22548e-06	0.0892293	5.20583
RFW	10DAT2	Bn-scaff_16197_1-p1799455	C8	32341789	5.76821e-06	0.0894727	5.23896
RFW	10DAT3	Bn-scaff_16197_1-p1799455	C8	32341789	1.75118e-06	0.100206	5.75667
RFW	13DAS1	Bn-scaff_16197_1-p1799455	C8	32341789	0.00011504	0.066905	3.93915
RFW	5EL2	Bn-scaff_16197_1-p1799455	C8	32341789	0.000181759	0.0628633	3.7405
RFW	7EL2	Bn-scaff_16197_1-p1799455	C8	32341789	1.90405e-05	0.081199	4.72032
SDW	10DAT3	Bn-scaff_16197_1-p1799455	C8	32341789	6.86833e-05	0.0720123	4.16315
SFW	10DAT3	Bn-scaff_16197_1-p1799455	C8	32341789	3.27558e-05	0.0777048	4.48471
SFW	7EL2	Bn-scaff_16197_1-p1799455	C8	32341789	1.13293e-05	0.0846023	4.9458
TNR	10DAT1	Bn-scaff_16197_1-p1799455	C8	32341789	8.2939e-06	0.0881729	5.08124
TNR	10DAT2	Bn-scaff_16197_1-p1799455	C8	32341789	0.000110483	0.0681285	3.9567
TNR	10DAT3	Bn-scaff_16197_1-p1799455	C8	32341789	2.06798e-05	0.0809177	4.68445
TNR	13DAS1	Bn-scaff_16197_1-p1799455	C8	32341789	9.6215e-05	0.0688068	4.01676
TNR	13DAS2	Bn-scaff_16197_1-p1799455	C8	32341789	0.000100658	0.0685388	3.99715
TNR	5EL2	Bn-scaff_16197_1-p1799455	C8	32341789	2.38891e-05	0.0796466	4.6218
TNR	7EL2	Bn-scaff_16197_1-p1799455	C8	32341789	7.14189e-06	0.0895171	5.14619
TRL	10DAT1	Bn-scaff_16197_1-p1799455	C8	32341789	3.58e-06	0.0946844	5.44612
TRL	10DAT2	Bn-scaff_16197_1-p1799455	C8	32341789	7.41001e-06	0.0885459	5.13018
TRL	10DAT3	Bn-scaff_16197_1-p1799455	C8	32341789	4.32308e-09	0.149724	8.36421
TRL	13DAS1	Bn-scaff_16197_1-p1799455	C8	32341789	8.73815e-05	0.0697616	4.05858
TRL	5EL2	Bn-scaff_16197_1-p1799455	C8	32341789	3.03445e-06	0.0959196	5.51792
TRL	7EL2	Bn-scaff_16197_1-p1799455	C8	32341789	7.97693e-07	0.106953	6.09816
TRL	7EL3	Bn-scaff_16197_1-p1799455	C8	32341789	0.000299801	0.0607819	3.52317
TRV	10DAT1	Bn-scaff_16197_1-p1799455	C8	32341789	2.92317e-05	0.0777041	4.53415
TRV	10DAT3	Bn-scaff_16197_1-p1799455	C8	32341789	3.4903e-07	0.113028	6.45714
TRV	13DAS1	Bn-scaff_16197_1-p1799455	C8	32341789	0.000134942	0.0656756	3.86985
TRV	13DAS2	Bn-scaff_16197_1-p1799455	C8	32341789	7.64187e-05	0.0697029	4.1168
TSA	10DAT1	Bn-scaff_16197_1-p1799455	C8	32341789	2.45226e-06	0.0973371	5.61043
TSA	10DAT2	Bn-scaff_16197_1-p1799455	C8	32341789	1.13187e-05	0.084697	4.94621
TSA	10DAT3	Bn-scaff_16197_1-p1799455	C8	32341789	7.5903e-09	0.144968	8.11974
TSA	13DAS1	Bn-scaff_16197_1-p1799455	C8	32341789	5.7921e-05	0.0726369	4.23716
TSA	13DAS2	Bn-scaff_16197_1-p1799455	C8	32341789	5.86046e-05	0.072154	4.23207
TSA	5EL2	Bn-scaff_16197_1-p1799455	C8	32341789	5.09665e-06	0.0908786	5.29272
TSA	7EL2	Bn-scaff_16197_1-p1799455	C8	32341789	3.17882e-06	0.0956818	5.49773
TSA	7EL3	Bn-scaff_16197_1-p1799455	C8	32341789	0.000291613	0.0608456	3.53519
RFW	10DAT1	Bn-scaff_16197_1-p1796016	C8	32344250	6.22548e-06	0.0892293	5.20583
RFW	10DAT2	Bn-scaff_16197_1-p1796016	C8	32344250	5.76821e-06	0.0894727	5.23896
RFW	10DAT3	Bn-scaff_16197_1-p1796016	C8	32344250	1.75118e-06	0.100206	5.75667
RFW	13DAS1	Bn-scaff_16197_1-p1796016	C8	32344250	0.00011504	0.066905	3.93915
RFW	5EL2	Bn-scaff_16197_1-p1796016	C8	32344250	0.000181759	0.0628633	3.7405
RFW	7EL2	Bn-scaff_16197_1-p1796016	C8	32344250	1.90405e-05	0.081199	4.72032
SDW	10DAT3	Bn-scaff_16197_1-p1796016	C8	32344250	6.86833e-05	0.0720123	4.16315
SFW	10DAT3	Bn-scaff_16197_1-p1796016	C8	32344250	3.27558e-05	0.0777048	4.48471
SFW	7EL2	Bn-scaff_16197_1-p1796016	C8	32344250	1.13293e-05	0.0846023	4.9458
TNR	10DAT1	Bn-scaff_16197_1-p1796016	C8	32344250	8.2939e-06	0.0881729	5.08124
TNR	10DAT2	Bn-scaff_16197_1-p1796016	C8	32344250	0.000110483	0.0681285	3.9567
TNR	10DAT3	Bn-scaff_16197_1-p1796016	C8	32344250	2.06798e-05	0.0809177	4.68445
TNR	13DAS1	Bn-scaff_16197_1-p1796016	C8	32344250	9.6215e-05	0.0688068	4.01676
TNR	13DAS2	Bn-scaff_16197_1-p1796016	C8	32344250	0.000100658	0.0685388	3.99715
TNR	5EL2	Bn-scaff_16197_1-p1796016	C8	32344250	2.38891e-05	0.0796466	4.6218
TNR	7EL2	Bn-scaff_16197_1-p1796016	C8	32344250	7.14189e-06	0.0895171	5.14619
TRL	10DAT1	Bn-scaff_16197_1-p1796016	C8	32344250	3.58e-06	0.0946844	5.44612
TRL	10DAT2	Bn-scaff_16197_1-p1796016	C8	32344250	7.41001e-06	0.0885459	5.13018
TRL	10DAT3	Bn-scaff_16197_1-p1796016	C8	32344250	4.32308e-09	0.149724	8.36421
TRL	13DAS1	Bn-scaff_16197_1-p1796016	C8	32344250	8.73815e-05	0.0697616	4.05858
TRL	5EL2	Bn-scaff_16197_1-p1796016	C8	32344250	3.03445e-06	0.0959196	5.51792
TRL	7EL2	Bn-scaff_16197_1-p1796016	C8	32344250	7.97693e-07	0.106953	6.09816
TRL	7EL3	Bn-scaff_16197_1-p1796016	C8	32344250	0.000299801	0.0607819	3.52317
TRV	10DAT1	Bn-scaff_16197_1-p1796016	C8	32344250	2.92317e-05	0.0777041	4.53415
TRV	10DAT3	Bn-scaff_16197_1-p1796016	C8	32344250	3.4903e-07	0.113028	6.45714
TRV	13DAS1	Bn-scaff_16197_1-p1796016	C8	32344250	0.000134942	0.0656756	3.86985
TRV	13DAS2	Bn-scaff_16197_1-p1796016	C8	32344250	7.64187e-05	0.0697029	4.1168
TSA	10DAT1	Bn-scaff_16197_1-p1796016	C8	32344250	2.45226e-06	0.0973371	5.61043
TSA	10DAT2	Bn-scaff_16197_1-p1796016	C8	32344250	1.13187e-05	0.084697	4.94621
TSA	10DAT3	Bn-scaff_16197_1-p1796016	C8	32344250	7.5903e-09	0.144968	8.11974
TSA	13DAS1	Bn-scaff_16197_1-p1796016	C8	32344250	5.7921e-05	0.0726369	4.23716
TSA	13DAS2	Bn-scaff_16197_1-p1796016	C8	32344250	5.86046e-05	0.072154	4.23207
TSA	5EL2	Bn-scaff_16197_1-p1796016	C8	32344250	5.09665e-06	0.0908786	5.29272
TSA	7EL2	Bn-scaff_16197_1-p1796016	C8	32344250	3.17882e-06	0.0956818	5.49773
TSA	7EL3	Bn-scaff_16197_1-p1796016	C8	32344250	0.000291613	0.0608456	3.53519
RFW	10DAT2	Bn-scaff_16197_1-p1794176	C8	32346074	4.5947e-05	0.0735151	4.33774
RFW	10DAT3	Bn-scaff_16197_1-p1794176	C8	32346074	5.90033e-05	0.0726609	4.22912
RFW	7EL2	Bn-scaff_16197_1-p1794176	C8	32346074	4.67108e-05	0.074248	4.33058
SFW	7EL2	Bn-scaff_16197_1-p1794176	C8	32346074	0.000100553	0.0678332	3.99761
TNR	10DAT1	Bn-scaff_16197_1-p1794176	C8	32346074	0.00015393	0.0654497	3.81268
TNR	10DAT2	Bn-scaff_16197_1-p1794176	C8	32346074	0.000237363	0.0622342	3.62459
TNR	13DAS2	Bn-scaff_16197_1-p1794176	C8	32346074	0.000213127	0.0627785	3.67136
TNR	7EL2	Bn-scaff_16197_1-p1794176	C8	32346074	0.000124153	0.0672317	3.90604
TRL	10DAT1	Bn-scaff_16197_1-p1794176	C8	32346074	0.000241811	0.0619043	3.61652
TRL	10DAT2	Bn-scaff_16197_1-p1794176	C8	32346074	1.82314e-05	0.0815252	4.73918
TRL	10DAT3	Bn-scaff_16197_1-p1794176	C8	32346074	1.77821e-06	0.10064	5.75002
TRL	5EL2	Bn-scaff_16197_1-p1794176	C8	32346074	0.000160053	0.0650221	3.79574
TRL	7EL2	Bn-scaff_16197_1-p1794176	C8	32346074	1.68874e-05	0.0827605	4.77244
TRV	10DAT3	Bn-scaff_16197_1-p1794176	C8	32346074	3.36136e-05	0.0769863	4.47349
TSA	10DAT2	Bn-scaff_16197_1-p1794176	C8	32346074	0.000143257	0.0652069	3.84388
TSA	10DAT3	Bn-scaff_16197_1-p1794176	C8	32346074	1.8079e-06	0.100457	5.74283
TSA	7EL2	Bn-scaff_16197_1-p1794176	C8	32346074	9.26739e-05	0.0693205	4.03304
RFW	10DAT1	Bn-scaff_16197_1-p1790727	C8	32348423	3.26544e-06	0.0942576	5.48606
RFW	10DAT2	Bn-scaff_16197_1-p1790727	C8	32348423	2.51058e-06	0.0959378	5.60023
RFW	10DAT3	Bn-scaff_16197_1-p1790727	C8	32348423	2.54627e-06	0.0972409	5.59409
RFW	13DAS1	Bn-scaff_16197_1-p1790727	C8	32348423	0.000101495	0.0678604	3.99355
RFW	13DAS3	Bn-scaff_16197_1-p1790727	C8	32348423	0.000294919	0.0592092	3.5303
RFW	5EL2	Bn-scaff_16197_1-p1790727	C8	32348423	0.000121657	0.0658911	3.91486
RFW	7EL2	Bn-scaff_16197_1-p1790727	C8	32348423	8.38498e-06	0.0875913	5.0765
SDW	10DAT3	Bn-scaff_16197_1-p1790727	C8	32348423	0.000185642	0.0643055	3.73132
SFW	10DAT3	Bn-scaff_16197_1-p1790727	C8	32348423	0.000102432	0.0688341	3.98956
SFW	7EL2	Bn-scaff_16197_1-p1790727	C8	32348423	4.11299e-06	0.092476	5.38584
TNR	10DAT1	Bn-scaff_16197_1-p1790727	C8	32348423	1.60458e-05	0.0829967	4.79464
TNR	10DAT2	Bn-scaff_16197_1-p1790727	C8	32348423	0.000238695	0.0621911	3.62216
TNR	10DAT3	Bn-scaff_16197_1-p1790727	C8	32348423	4.51046e-05	0.0748507	4.34578
TNR	13DAS1	Bn-scaff_16197_1-p1790727	C8	32348423	9.86708e-05	0.068613	4.00581
TNR	5EL2	Bn-scaff_16197_1-p1790727	C8	32348423	2.7407e-05	0.0785786	4.56214
TNR	7EL2	Bn-scaff_16197_1-p1790727	C8	32348423	2.39542e-06	0.0981662	5.62062
TRL	10DAT1	Bn-scaff_16197_1-p1790727	C8	32348423	5.10883e-06	0.0918782	5.29168
TRL	10DAT2	Bn-scaff_16197_1-p1790727	C8	32348423	8.82901e-06	0.0871759	5.05409
TRL	10DAT3	Bn-scaff_16197_1-p1790727	C8	32348423	1.18351e-08	0.14136	7.92683
TRL	13DAS1	Bn-scaff_16197_1-p1790727	C8	32348423	9.38175e-05	0.0692129	4.02772
TRL	5EL2	Bn-scaff_16197_1-p1790727	C8	32348423	6.18268e-06	0.0903081	5.20882
TRL	7EL2	Bn-scaff_16197_1-p1790727	C8	32348423	4.89524e-07	0.110873	6.31023
TRL	7EL3	Bn-scaff_16197_1-p1790727	C8	32348423	0.000299999	0.0607768	3.52288
TRV	10DAT1	Bn-scaff_16197_1-p1790727	C8	32348423	4.91997e-06	0.0915684	5.30804
TRV	10DAT2	Bn-scaff_16197_1-p1790727	C8	32348423	0.000205374	0.0617486	3.68745
TRV	10DAT3	Bn-scaff_16197_1-p1790727	C8	32348423	3.58534e-07	0.112812	6.44547
TRV	13DAS1	Bn-scaff_16197_1-p1790727	C8	32348423	9.89899e-05	0.0680368	4.00441
TRV	13DAS2	Bn-scaff_16197_1-p1790727	C8	32348423	0.000102698	0.0674559	3.98844
TRV	5EL2	Bn-scaff_16197_1-p1790727	C8	32348423	0.000234977	0.0608487	3.62898
TRV	7EL2	Bn-scaff_16197_1-p1790727	C8	32348423	0.00011631	0.0675618	3.93438
TSA	10DAT1	Bn-scaff_16197_1-p1790727	C8	32348423	1.01711e-06	0.104308	5.99263
TSA	10DAT2	Bn-scaff_16197_1-p1790727	C8	32348423	1.0381e-05	0.0853674	4.98376
TSA	10DAT3	Bn-scaff_16197_1-p1790727	C8	32348423	1.25374e-08	0.140812	7.90179
TSA	13DAS1	Bn-scaff_16197_1-p1790727	C8	32348423	5.18522e-05	0.073491	4.28523
TSA	13DAS2	Bn-scaff_16197_1-p1790727	C8	32348423	0.000121389	0.066583	3.91582
TSA	5EL2	Bn-scaff_16197_1-p1790727	C8	32348423	3.47159e-06	0.0938753	5.45947
TSA	7EL2	Bn-scaff_16197_1-p1790727	C8	32348423	9.86156e-07	0.104983	6.00605
RFW	10DAT1	Bn-scaff_16197_1-p1790496	C8	32348656	2.48381e-06	0.103885	5.60488
RFW	10DAT2	Bn-scaff_16197_1-p1790496	C8	32348656	2.01073e-06	0.100533	5.69665
RFW	10DAT3	Bn-scaff_16197_1-p1790496	C8	32348656	1.53997e-06	0.103448	5.81249
RFW	13DAS1	Bn-scaff_16197_1-p1790496	C8	32348656	8.11489e-05	0.0716091	4.09072
RFW	13DAS3	Bn-scaff_16197_1-p1790496	C8	32348656	0.000290226	0.0612647	3.53726
RFW	5EL2	Bn-scaff_16197_1-p1790496	C8	32348656	0.000133592	0.0692871	3.87422
RFW	7EL2	Bn-scaff_16197_1-p1790496	C8	32348656	1.0831e-05	0.0934287	4.96533
SDW	10DAT3	Bn-scaff_16197_1-p1790496	C8	32348656	0.000111497	0.0698397	3.95274
SFW	10DAT3	Bn-scaff_16197_1-p1790496	C8	32348656	5.25733e-05	0.0758405	4.27924
SFW	7EL2	Bn-scaff_16197_1-p1790496	C8	32348656	5.00532e-06	0.097117	5.30057
TNR	10DAT1	Bn-scaff_16197_1-p1790496	C8	32348656	6.71225e-06	0.0933762	5.17313
TNR	10DAT2	Bn-scaff_16197_1-p1790496	C8	32348656	0.000135093	0.068179	3.86937
TNR	10DAT3	Bn-scaff_16197_1-p1790496	C8	32348656	1.64485e-05	0.0854808	4.78387
TNR	13DAS1	Bn-scaff_16197_1-p1790496	C8	32348656	7.75998e-05	0.0722531	4.11014
TNR	13DAS2	Bn-scaff_16197_1-p1790496	C8	32348656	0.000121681	0.0692907	3.91478
TNR	5EL2	Bn-scaff_16197_1-p1790496	C8	32348656	1.32863e-05	0.0871086	4.8766
TNR	7EL2	Bn-scaff_16197_1-p1790496	C8	32348656	3.17302e-06	0.104837	5.49853
TRL	10DAT1	Bn-scaff_16197_1-p1790496	C8	32348656	2.3803e-06	0.105352	5.62337
TRL	10DAT2	Bn-scaff_16197_1-p1790496	C8	32348656	4.91932e-06	0.0967188	5.30809
TRL	10DAT3	Bn-scaff_16197_1-p1790496	C8	32348656	4.09604e-09	0.153739	8.38764
TRL	13DAS1	Bn-scaff_16197_1-p1790496	C8	32348656	7.10691e-05	0.0741874	4.14832
TRL	5EL2	Bn-scaff_16197_1-p1790496	C8	32348656	2.13919e-06	0.104225	5.66975
TRL	7EL2	Bn-scaff_16197_1-p1790496	C8	32348656	5.9947e-07	0.12049	6.22223
TRL	7EL3	Bn-scaff_16197_1-p1790496	C8	32348656	0.000278224	0.068681	3.55561
TRV	10DAT1	Bn-scaff_16197_1-p1790496	C8	32348656	7.85795e-06	0.0946994	5.10469
TRV	10DAT2	Bn-scaff_16197_1-p1790496	C8	32348656	0.000159701	0.0653592	3.79669
TRV	10DAT3	Bn-scaff_16197_1-p1790496	C8	32348656	2.54965e-07	0.118441	6.59352
TRV	13DAS1	Bn-scaff_16197_1-p1790496	C8	32348656	8.86387e-05	0.0704982	4.05238
TRV	13DAS2	Bn-scaff_16197_1-p1790496	C8	32348656	7.87624e-05	0.0713148	4.10368
TRV	5EL2	Bn-scaff_16197_1-p1790496	C8	32348656	0.000255443	0.0641276	3.59271
TRV	7EL2	Bn-scaff_16197_1-p1790496	C8	32348656	0.000177291	0.0709251	3.75131
TSA	10DAT1	Bn-scaff_16197_1-p1790496	C8	32348656	6.67922e-07	0.115302	6.17527
TSA	10DAT2	Bn-scaff_16197_1-p1790496	C8	32348656	6.11283e-06	0.0933002	5.21376
TSA	10DAT3	Bn-scaff_16197_1-p1790496	C8	32348656	7.1368e-09	0.148474	8.1465
TSA	13DAS1	Bn-scaff_16197_1-p1790496	C8	32348656	4.18371e-05	0.0774952	4.37844
TSA	13DAS2	Bn-scaff_16197_1-p1790496	C8	32348656	7.22615e-05	0.0738826	4.14109
TSA	5EL2	Bn-scaff_16197_1-p1790496	C8	32348656	3.11566e-06	0.100699	5.50645
TSA	7EL2	Bn-scaff_16197_1-p1790496	C8	32348656	1.3405e-06	0.113439	5.87273
RFW	10DAT1	Bn-scaff_16197_1-p1790433	C8	32348719	2.48381e-06	0.103885	5.60488
RFW	10DAT2	Bn-scaff_16197_1-p1790433	C8	32348719	2.01073e-06	0.100533	5.69665
RFW	10DAT3	Bn-scaff_16197_1-p1790433	C8	32348719	1.53997e-06	0.103448	5.81249
RFW	13DAS1	Bn-scaff_16197_1-p1790433	C8	32348719	8.11489e-05	0.0716091	4.09072
RFW	13DAS3	Bn-scaff_16197_1-p1790433	C8	32348719	0.000290226	0.0612647	3.53726
RFW	5EL2	Bn-scaff_16197_1-p1790433	C8	32348719	0.000133592	0.0692871	3.87422
RFW	7EL2	Bn-scaff_16197_1-p1790433	C8	32348719	1.0831e-05	0.0934287	4.96533
SDW	10DAT3	Bn-scaff_16197_1-p1790433	C8	32348719	0.000111497	0.0698397	3.95274
SFW	10DAT3	Bn-scaff_16197_1-p1790433	C8	32348719	5.25733e-05	0.0758405	4.27924
SFW	7EL2	Bn-scaff_16197_1-p1790433	C8	32348719	5.00532e-06	0.097117	5.30057
TNR	10DAT1	Bn-scaff_16197_1-p1790433	C8	32348719	6.71225e-06	0.0933762	5.17313
TNR	10DAT2	Bn-scaff_16197_1-p1790433	C8	32348719	0.000135093	0.068179	3.86937
TNR	10DAT3	Bn-scaff_16197_1-p1790433	C8	32348719	1.64485e-05	0.0854808	4.78387
TNR	13DAS1	Bn-scaff_16197_1-p1790433	C8	32348719	7.75998e-05	0.0722531	4.11014
TNR	13DAS2	Bn-scaff_16197_1-p1790433	C8	32348719	0.000121681	0.0692907	3.91478
TNR	5EL2	Bn-scaff_16197_1-p1790433	C8	32348719	1.32863e-05	0.0871086	4.8766
TNR	7EL2	Bn-scaff_16197_1-p1790433	C8	32348719	3.17302e-06	0.104837	5.49853
TRL	10DAT1	Bn-scaff_16197_1-p1790433	C8	32348719	2.3803e-06	0.105352	5.62337
TRL	10DAT2	Bn-scaff_16197_1-p1790433	C8	32348719	4.91932e-06	0.0967188	5.30809
TRL	10DAT3	Bn-scaff_16197_1-p1790433	C8	32348719	4.09604e-09	0.153739	8.38764
TRL	13DAS1	Bn-scaff_16197_1-p1790433	C8	32348719	7.10691e-05	0.0741874	4.14832
TRL	5EL2	Bn-scaff_16197_1-p1790433	C8	32348719	2.13919e-06	0.104225	5.66975
TRL	7EL2	Bn-scaff_16197_1-p1790433	C8	32348719	5.9947e-07	0.12049	6.22223
TRL	7EL3	Bn-scaff_16197_1-p1790433	C8	32348719	0.000278224	0.068681	3.55561
TRV	10DAT1	Bn-scaff_16197_1-p1790433	C8	32348719	7.85795e-06	0.0946994	5.10469
TRV	10DAT2	Bn-scaff_16197_1-p1790433	C8	32348719	0.000159701	0.0653592	3.79669
TRV	10DAT3	Bn-scaff_16197_1-p1790433	C8	32348719	2.54965e-07	0.118441	6.59352
TRV	13DAS1	Bn-scaff_16197_1-p1790433	C8	32348719	8.86387e-05	0.0704982	4.05238
TRV	13DAS2	Bn-scaff_16197_1-p1790433	C8	32348719	7.87624e-05	0.0713148	4.10368
TRV	5EL2	Bn-scaff_16197_1-p1790433	C8	32348719	0.000255443	0.0641276	3.59271
TRV	7EL2	Bn-scaff_16197_1-p1790433	C8	32348719	0.000177291	0.0709251	3.75131
TSA	10DAT1	Bn-scaff_16197_1-p1790433	C8	32348719	6.67922e-07	0.115302	6.17527
TSA	10DAT2	Bn-scaff_16197_1-p1790433	C8	32348719	6.11283e-06	0.0933002	5.21376
TSA	10DAT3	Bn-scaff_16197_1-p1790433	C8	32348719	7.1368e-09	0.148474	8.1465
TSA	13DAS1	Bn-scaff_16197_1-p1790433	C8	32348719	4.18371e-05	0.0774952	4.37844
TSA	13DAS2	Bn-scaff_16197_1-p1790433	C8	32348719	7.22615e-05	0.0738826	4.14109
TSA	5EL2	Bn-scaff_16197_1-p1790433	C8	32348719	3.11566e-06	0.100699	5.50645
TSA	7EL2	Bn-scaff_16197_1-p1790433	C8	32348719	1.3405e-06	0.113439	5.87273
RFW	10DAT1	Bn-scaff_16197_1-p1787278	C8	32350975	4.04079e-05	0.0747872	4.39353
RFW	10DAT2	Bn-scaff_16197_1-p1787278	C8	32350975	0.000175151	0.0633521	3.75659
RFW	10DAT3	Bn-scaff_16197_1-p1787278	C8	32350975	1.9455e-05	0.0812733	4.71097
SFW	7EL2	Bn-scaff_16197_1-p1787278	C8	32350975	0.000128176	0.0659854	3.89219
TNR	10DAT1	Bn-scaff_16197_1-p1787278	C8	32350975	3.24072e-05	0.0775105	4.48936
TNR	10DAT3	Bn-scaff_16197_1-p1787278	C8	32350975	0.000101152	0.0686037	3.99502
TNR	5EL2	Bn-scaff_16197_1-p1787278	C8	32350975	0.00021156	0.0628152	3.67457
TNR	7EL2	Bn-scaff_16197_1-p1787278	C8	32350975	0.00016975	0.0648185	3.77019
TRL	10DAT1	Bn-scaff_16197_1-p1787278	C8	32350975	6.19458e-05	0.0723912	4.20799
TRL	10DAT3	Bn-scaff_16197_1-p1787278	C8	32350975	2.66196e-07	0.115893	6.5748
TRL	5EL2	Bn-scaff_16197_1-p1787278	C8	32350975	6.1181e-05	0.0724331	4.21338
TRL	7EL2	Bn-scaff_16197_1-p1787278	C8	32350975	9.85584e-05	0.0690235	4.00631
TRV	10DAT1	Bn-scaff_16197_1-p1787278	C8	32350975	9.94424e-05	0.0682823	4.00243
TRV	10DAT3	Bn-scaff_16197_1-p1787278	C8	32350975	4.22299e-06	0.0932055	5.37438
TRV	13DAS1	Bn-scaff_16197_1-p1787278	C8	32350975	0.000210181	0.0623076	3.67741
TSA	10DAT1	Bn-scaff_16197_1-p1787278	C8	32350975	2.39503e-05	0.0794922	4.62069
TSA	10DAT3	Bn-scaff_16197_1-p1787278	C8	32350975	3.49824e-07	0.113628	6.45615
TSA	5EL2	Bn-scaff_16197_1-p1787278	C8	32350975	0.000186241	0.0631986	3.72992
RFW	10DAT1	Bn-scaff_16197_1-p1777359	C8	32360794	1.29835e-05	0.0832924	4.88661
RFW	10DAT2	Bn-scaff_16197_1-p1777359	C8	32360794	4.22396e-05	0.0740517	4.37428
RFW	10DAT3	Bn-scaff_16197_1-p1777359	C8	32360794	4.50561e-06	0.0926314	5.34625
RFW	7EL2	Bn-scaff_16197_1-p1777359	C8	32360794	2.13328e-05	0.0799191	4.67095
SDW	10DAT3	Bn-scaff_16197_1-p1777359	C8	32360794	0.000222745	0.062823	3.65219
SFW	10DAT3	Bn-scaff_16197_1-p1777359	C8	32360794	0.000110065	0.0681537	3.95835
SFW	5EL1	Bn-scaff_16197_1-p1777359	C8	32360794	0.000249261	0.0611065	3.60334
SFW	7EL2	Bn-scaff_16197_1-p1777359	C8	32360794	4.74817e-06	0.090515	5.32347
TNR	10DAT1	Bn-scaff_16197_1-p1777359	C8	32360794	3.41982e-05	0.0770738	4.466
TNR	10DAT2	Bn-scaff_16197_1-p1777359	C8	32360794	0.000315018	0.0599066	3.50166
TNR	10DAT3	Bn-scaff_16197_1-p1777359	C8	32360794	4.04032e-05	0.0756616	4.39358
TNR	13DAS1	Bn-scaff_16197_1-p1777359	C8	32360794	0.000282248	0.0605261	3.54937
TNR	5EL2	Bn-scaff_16197_1-p1777359	C8	32360794	5.11883e-05	0.0736995	4.29083
TNR	7EL2	Bn-scaff_16197_1-p1777359	C8	32360794	3.12131e-06	0.0957215	5.50566
TRL	10DAT1	Bn-scaff_16197_1-p1777359	C8	32360794	1.25792e-05	0.0847779	4.90035
TRL	10DAT2	Bn-scaff_16197_1-p1777359	C8	32360794	4.4933e-05	0.0742687	4.34743
TRL	10DAT3	Bn-scaff_16197_1-p1777359	C8	32360794	2.72894e-08	0.134423	7.56401
TRL	5EL2	Bn-scaff_16197_1-p1777359	C8	32360794	4.18402e-06	0.0932794	5.37841
TRL	7EL2	Bn-scaff_16197_1-p1777359	C8	32360794	2.95318e-07	0.114657	6.52971
TRV	10DAT1	Bn-scaff_16197_1-p1777359	C8	32360794	4.89183e-05	0.0734933	4.31053
TRV	10DAT3	Bn-scaff_16197_1-p1777359	C8	32360794	6.30741e-07	0.108251	6.20015
TRV	13DAS1	Bn-scaff_16197_1-p1777359	C8	32360794	0.000279436	0.0601162	3.55372
TRV	13DAS2	Bn-scaff_16197_1-p1777359	C8	32360794	0.000131102	0.0654399	3.88239
TRV	7EL2	Bn-scaff_16197_1-p1777359	C8	32360794	0.00030645	0.0598841	3.51364
TSA	10DAT1	Bn-scaff_16197_1-p1777359	C8	32360794	6.28671e-06	0.0898032	5.20158
TSA	10DAT2	Bn-scaff_16197_1-p1777359	C8	32360794	5.13214e-05	0.0727787	4.2897
TSA	10DAT3	Bn-scaff_16197_1-p1777359	C8	32360794	2.14757e-08	0.136317	7.66805
TSA	13DAS1	Bn-scaff_16197_1-p1777359	C8	32360794	0.000215835	0.0625234	3.66588
TSA	13DAS2	Bn-scaff_16197_1-p1777359	C8	32360794	0.00022676	0.0616917	3.64443
TSA	5EL2	Bn-scaff_16197_1-p1777359	C8	32360794	6.00063e-06	0.0895563	5.2218
TSA	7EL2	Bn-scaff_16197_1-p1777359	C8	32360794	1.77752e-06	0.0999976	5.75019
RDW	10DAT3	Bn-scaff_16197_1-p1768782	C8	32365749	0.000252171	0.0614269	3.5983
RFW	10DAT1	Bn-scaff_16197_1-p1768782	C8	32365749	1.92406e-05	0.080493	4.71578
RFW	10DAT2	Bn-scaff_16197_1-p1768782	C8	32365749	4.54324e-05	0.073601	4.34263
RFW	10DAT3	Bn-scaff_16197_1-p1768782	C8	32365749	1.64653e-06	0.100695	5.78343
RFW	13DAS1	Bn-scaff_16197_1-p1768782	C8	32365749	3.88524e-05	0.075213	4.41058
RFW	5EL2	Bn-scaff_16197_1-p1768782	C8	32365749	6.61669e-05	0.0705011	4.17936
RFW	7EL2	Bn-scaff_16197_1-p1768782	C8	32365749	8.66469e-06	0.0873348	5.06225
SDW	10DAT3	Bn-scaff_16197_1-p1768782	C8	32365749	5.965e-05	0.0731098	4.22439
SFW	10DAT3	Bn-scaff_16197_1-p1768782	C8	32365749	2.97879e-05	0.0784472	4.52596
SFW	7EL2	Bn-scaff_16197_1-p1768782	C8	32365749	5.57868e-06	0.0901013	5.25347
TNR	10DAT1	Bn-scaff_16197_1-p1768782	C8	32365749	4.32949e-05	0.075258	4.36356
TNR	10DAT3	Bn-scaff_16197_1-p1768782	C8	32365749	2.29581e-05	0.0801026	4.63906
TNR	13DAS1	Bn-scaff_16197_1-p1768782	C8	32365749	3.47341e-05	0.0766746	4.45924
TNR	13DAS2	Bn-scaff_16197_1-p1768782	C8	32365749	0.000159818	0.0649851	3.79637
TNR	5EL2	Bn-scaff_16197_1-p1768782	C8	32365749	3.94252e-05	0.0757568	4.40423
TNR	7EL2	Bn-scaff_16197_1-p1768782	C8	32365749	8.98556e-07	0.105988	6.04646
TRL	10DAT1	Bn-scaff_16197_1-p1768782	C8	32365749	1.31711e-05	0.0844404	4.88038
TRL	10DAT2	Bn-scaff_16197_1-p1768782	C8	32365749	2.50527e-05	0.0790577	4.60115
TRL	10DAT3	Bn-scaff_16197_1-p1768782	C8	32365749	1.1016e-08	0.141953	7.95798
TRL	13DAS1	Bn-scaff_16197_1-p1768782	C8	32365749	4.07168e-05	0.0756752	4.39023
TRL	5EL2	Bn-scaff_16197_1-p1768782	C8	32365749	2.86059e-06	0.0963862	5.54354
TRL	7EL2	Bn-scaff_16197_1-p1768782	C8	32365749	2.42537e-07	0.116536	6.61522
TRV	10DAT1	Bn-scaff_16197_1-p1768782	C8	32365749	5.6135e-05	0.0726723	4.25077
TRV	10DAT2	Bn-scaff_16197_1-p1768782	C8	32365749	0.000272994	0.0596161	3.56385
TRV	10DAT3	Bn-scaff_16197_1-p1768782	C8	32365749	2.56463e-07	0.115503	6.59097
TRV	13DAS1	Bn-scaff_16197_1-p1768782	C8	32365749	2.37781e-05	0.0789759	4.62382
TRV	13DAS2	Bn-scaff_16197_1-p1768782	C8	32365749	3.42376e-05	0.0758314	4.4655
TRV	13DAS3	Bn-scaff_16197_1-p1768782	C8	32365749	0.000212106	0.0609139	3.67345
TRV	5EL2	Bn-scaff_16197_1-p1768782	C8	32365749	0.000192248	0.0623563	3.71614
TRV	7EL2	Bn-scaff_16197_1-p1768782	C8	32365749	0.000189016	0.0638261	3.7235
TSA	10DAT1	Bn-scaff_16197_1-p1768782	C8	32365749	8.9088e-06	0.0871994	5.05018
TSA	10DAT2	Bn-scaff_16197_1-p1768782	C8	32365749	2.37729e-05	0.0789612	4.62392
TSA	10DAT3	Bn-scaff_16197_1-p1768782	C8	32365749	6.37026e-09	0.146422	8.19584
TSA	13DAS1	Bn-scaff_16197_1-p1768782	C8	32365749	1.74523e-05	0.0819305	4.75815
TSA	13DAS2	Bn-scaff_16197_1-p1768782	C8	32365749	7.44001e-05	0.070325	4.12843
TSA	5EL2	Bn-scaff_16197_1-p1768782	C8	32365749	2.23763e-06	0.0973134	5.65021
TSA	7EL2	Bn-scaff_16197_1-p1768782	C8	32365749	1.0222e-06	0.104697	5.99046
TNR	13DAS2	Bn-scaff_16197_1-p1745860	C8	32382585	6.62387e-05	0.0717658	4.17889
TRL	10DAT2	Bn-scaff_16197_1-p1745860	C8	32382585	9.19129e-05	0.0690258	4.03662
TRL	10DAT3	Bn-scaff_16197_1-p1745860	C8	32382585	0.000207666	0.0633264	3.68263
TRL	5EL2	Bn-scaff_16197_1-p1745860	C8	32382585	4.06055e-05	0.0756081	4.39142
TRL	7EL2	Bn-scaff_16197_1-p1745860	C8	32382585	0.000235596	0.0623023	3.62783
TSA	10DAT3	Bn-scaff_16197_1-p1745860	C8	32382585	0.000109244	0.0682511	3.9616
SFW	7EL2	Bn-scaff_16197_1-p1446536	C8	32650112	0.000235424	0.0608091	3.62815	#21	ES-LS common
TRL	5EL2	Bn-scaff_16197_1-p1446536	C8	32650112	8.08855e-06	0.0880998	5.09213
TRL	7EL2	Bn-scaff_16197_1-p1446536	C8	32650112	6.43381e-05	0.0721524	4.19153
TSA	5EL2	Bn-scaff_16197_1-p1446536	C8	32650112	8.34793e-05	0.0692717	4.07842
RFW	13DAS1	Bn-scaff_16197_1-p1367016	C8	32753010	0.000222104	0.0618878	3.65344
SFW	7EL2	Bn-scaff_16197_1-p1367016	C8	32753010	0.000121124	0.065807	3.91677
TRL	5EL2	Bn-scaff_16197_1-p1367016	C8	32753010	3.85069e-05	0.0759375	4.41446
TRL	7EL2	Bn-scaff_16197_1-p1367016	C8	32753010	6.93206e-05	0.0715751	4.15914
TRV	13DAS1	Bn-scaff_16197_1-p1367016	C8	32753010	0.000121609	0.0664311	3.91503
TRV	13DAS2	Bn-scaff_16197_1-p1367016	C8	32753010	0.000182453	0.0629439	3.73885
TSA	13DAS1	Bn-scaff_16197_1-p1367016	C8	32753010	0.000144231	0.0656062	3.84094
TSA	5EL2	Bn-scaff_16197_1-p1367016	C8	32753010	0.000124211	0.0662435	3.90584
TSA	7EL2	Bn-scaff_16197_1-p1367016	C8	32753010	0.000286352	0.0604729	3.5431
RDW	13DAS1	Bn-scaff_16197_1-p1120033	C8	32976568	7.31629e-05	0.069949	4.13571
RFW	10DAT1	Bn-scaff_16197_1-p1120033	C8	32976568	0.000179034	0.063255	3.74706
RFW	10DAT3	Bn-scaff_16197_1-p1120033	C8	32976568	0.000243895	0.0616804	3.6128
RFW	13DAS1	Bn-scaff_16197_1-p1120033	C8	32976568	6.59183e-07	0.106974	6.18099
RFW	13DAS2	Bn-scaff_16197_1-p1120033	C8	32976568	2.39053e-05	0.077933	4.62151
SDW	13DAS1	Bn-scaff_16197_1-p1120033	C8	32976568	3.55458e-05	0.0762253	4.44921
SFW	5EL2	Bn-scaff_16197_1-p1120033	C8	32976568	1.47329e-05	0.0820301	4.83171
TNR	13DAS1	Bn-scaff_16197_1-p1120033	C8	32976568	7.3217e-05	0.0708699	4.13539
TRL	13DAS1	Bn-scaff_16197_1-p1120033	C8	32976568	1.69601e-05	0.0824843	4.77057
TRL	5EL2	Bn-scaff_16197_1-p1120033	C8	32976568	0.000122139	0.0670287	3.91315
TRV	10DAT3	Bn-scaff_16197_1-p1120033	C8	32976568	0.000113903	0.0675389	3.94347
TRV	13DAS1	Bn-scaff_16197_1-p1120033	C8	32976568	1.14937e-07	0.120818	6.93954
TRV	13DAS2	Bn-scaff_16197_1-p1120033	C8	32976568	1.6506e-06	0.0990491	5.78236
TSA	10DAT1	Bn-scaff_16197_1-p1120033	C8	32976568	0.000265906	0.0608807	3.57527
TSA	10DAT3	Bn-scaff_16197_1-p1120033	C8	32976568	0.000129178	0.0669368	3.88881
TSA	13DAS1	Bn-scaff_16197_1-p1120033	C8	32976568	9.01538e-07	0.105204	6.04502
TSA	13DAS2	Bn-scaff_16197_1-p1120033	C8	32976568	7.77704e-06	0.0875669	5.10919
TSA	5EL2	Bn-scaff_16197_1-p1120033	C8	32976568	8.4581e-05	0.0691717	4.07273
RDW	13DAS1	Bn-scaff_16197_1-p1106733	C8	32989340	0.000133658	0.0653777	3.87401
RFW	10DAT1	Bn-scaff_16197_1-p1106733	C8	32989340	6.93204e-05	0.0704567	4.15914
RFW	10DAT3	Bn-scaff_16197_1-p1106733	C8	32989340	0.000190055	0.0635883	3.72112
RFW	13DAS1	Bn-scaff_16197_1-p1106733	C8	32989340	6.72377e-07	0.106817	6.17239
RFW	13DAS2	Bn-scaff_16197_1-p1106733	C8	32989340	2.48545e-05	0.0776367	4.60459
SDW	10DAT1	Bn-scaff_16197_1-p1106733	C8	32989340	0.000198314	0.0634884	3.70265
SDW	13DAS1	Bn-scaff_16197_1-p1106733	C8	32989340	3.74343e-05	0.0758257	4.42673
SDW	5EL2	Bn-scaff_16197_1-p1106733	C8	32989340	0.00013421	0.0653917	3.87222
SFW	5EL2	Bn-scaff_16197_1-p1106733	C8	32989340	1.28563e-06	0.100916	5.89088
TNR	13DAS1	Bn-scaff_16197_1-p1106733	C8	32989340	7.47544e-05	0.0707098	4.12636
TRL	13DAS1	Bn-scaff_16197_1-p1106733	C8	32989340	1.59111e-05	0.0829833	4.7983
TRL	5EL2	Bn-scaff_16197_1-p1106733	C8	32989340	0.00011122	0.0677487	3.95382
TRV	10DAT3	Bn-scaff_16197_1-p1106733	C8	32989340	8.28951e-05	0.0699845	4.08147
TRV	13DAS1	Bn-scaff_16197_1-p1106733	C8	32989340	1.25223e-07	0.120132	6.90232
TRV	13DAS2	Bn-scaff_16197_1-p1106733	C8	32989340	1.62087e-06	0.099191	5.79025
TSA	10DAT1	Bn-scaff_16197_1-p1106733	C8	32989340	0.000182289	0.0637611	3.73924
TSA	10DAT3	Bn-scaff_16197_1-p1106733	C8	32989340	0.000103159	0.0686752	3.98649
TSA	13DAS1	Bn-scaff_16197_1-p1106733	C8	32989340	8.84079e-07	0.105359	6.05351
TSA	13DAS2	Bn-scaff_16197_1-p1106733	C8	32989340	8.43621e-06	0.0869352	5.07385
TSA	5EL2	Bn-scaff_16197_1-p1106733	C8	32989340	4.54229e-05	0.0739262	4.34272
RDW	13DAS1	Bn-scaff_16197_1-p1100592	C8	32993922	0.000119579	0.0662205	3.92234
RFW	10DAT1	Bn-scaff_16197_1-p1100592	C8	32993922	0.000129545	0.0657051	3.88758
RFW	10DAT3	Bn-scaff_16197_1-p1100592	C8	32993922	8.344e-05	0.0699095	4.07863
RFW	13DAS1	Bn-scaff_16197_1-p1100592	C8	32993922	5.54374e-07	0.108345	6.2562
RFW	13DAS2	Bn-scaff_16197_1-p1100592	C8	32993922	2.76358e-05	0.07683	4.55853
SDW	10DAT1	Bn-scaff_16197_1-p1100592	C8	32993922	0.000220319	0.0626806	3.65695
SDW	13DAS1	Bn-scaff_16197_1-p1100592	C8	32993922	6.68717e-05	0.0713572	4.17476
SDW	5EL2	Bn-scaff_16197_1-p1100592	C8	32993922	0.000134353	0.0653836	3.87175
SFW	5EL2	Bn-scaff_16197_1-p1100592	C8	32993922	9.44591e-06	0.0854475	5.02476
TNR	13DAS1	Bn-scaff_16197_1-p1100592	C8	32993922	5.37675e-05	0.0732511	4.26948
TRL	13DAS1	Bn-scaff_16197_1-p1100592	C8	32993922	1.66583e-05	0.0826246	4.77837
TRL	13DAS2	Bn-scaff_16197_1-p1100592	C8	32993922	0.000263202	0.0611783	3.57971
TRL	5EL2	Bn-scaff_16197_1-p1100592	C8	32993922	5.46132e-05	0.0732327	4.2627
TRV	10DAT1	Bn-scaff_16197_1-p1100592	C8	32993922	0.000289542	0.0599338	3.53829
TRV	10DAT3	Bn-scaff_16197_1-p1100592	C8	32993922	2.40982e-05	0.0795467	4.61802
TRV	13DAS1	Bn-scaff_16197_1-p1100592	C8	32993922	1.29716e-07	0.11985	6.88701
TRV	13DAS2	Bn-scaff_16197_1-p1100592	C8	32993922	7.74523e-07	0.104971	6.11097
TSA	10DAT1	Bn-scaff_16197_1-p1100592	C8	32993922	8.04226e-05	0.0700315	4.09462
TSA	10DAT3	Bn-scaff_16197_1-p1100592	C8	32993922	3.06931e-05	0.0780934	4.51296
TSA	13DAS1	Bn-scaff_16197_1-p1100592	C8	32993922	9.85333e-07	0.104497	6.00642
TSA	13DAS2	Bn-scaff_16197_1-p1100592	C8	32993922	5.84402e-06	0.0897885	5.23329
TSA	5EL2	Bn-scaff_16197_1-p1100592	C8	32993922	7.05608e-05	0.0705555	4.15144
RDW	13DAS2	Bn-scaff_16197_1-p1096399	C8	32998186	0.000315288	0.0590037	3.50129
RDW	10DAT1	Bn-scaff_16197_1-p1096399	C8	32998186	0.000205435	0.0626058	3.68732
RDW	13DAS1	Bn-scaff_16197_1-p1096399	C8	32998186	8.28053e-05	0.0690082	4.08194
RFW	10DAT1	Bn-scaff_16197_1-p1096399	C8	32998186	4.64802e-05	0.0735054	4.33273
RFW	10DAT3	Bn-scaff_16197_1-p1096399	C8	32998186	2.46076e-05	0.0793563	4.60893
RFW	13DAS2	Bn-scaff_16197_1-p1096399	C8	32998186	5.05727e-06	0.0898214	5.29608
RFW	13DAS3	Bn-scaff_16197_1-p1096399	C8	32998186	0.000192448	0.0624089	3.71569
RFW	13DAS1	Bn-scaff_16197_1-p1096399	C8	32998186	1.41984e-07	0.119189	6.84776
SDW	10DAT1	Bn-scaff_16197_1-p1096399	C8	32998186	0.000108313	0.0681437	3.96532
SDW	10DAT3	Bn-scaff_16197_1-p1096399	C8	32998186	0.000308178	0.0603255	3.5112
SDW	13DAS1	Bn-scaff_16197_1-p1096399	C8	32998186	2.76391e-05	0.0781697	4.55848
SDW	5EL2	Bn-scaff_16197_1-p1096399	C8	32998186	0.000115953	0.0664998	3.93572
SFW	13DAS1	Bn-scaff_16197_1-p1096399	C8	32998186	0.000284986	0.0602553	3.54518
SFW	5EL2	Bn-scaff_16197_1-p1096399	C8	32998186	6.78962e-06	0.0879931	5.16815
TNR	13DAS1	Bn-scaff_16197_1-p1096399	C8	32998186	2.46498e-05	0.0792895	4.60819
TRL	10DAT3	Bn-scaff_16197_1-p1096399	C8	32998186	0.000239476	0.0622159	3.62074
TRL	13DAS1	Bn-scaff_16197_1-p1096399	C8	32998186	6.4112e-06	0.0901119	5.19306
TRL	13DAS2	Bn-scaff_16197_1-p1096399	C8	32998186	0.000112755	0.0676806	3.94787
TRL	5EL2	Bn-scaff_16197_1-p1096399	C8	32998186	4.20967e-05	0.075247	4.37575
TRV	10DAT1	Bn-scaff_16197_1-p1096399	C8	32998186	0.000109801	0.067306	3.95939
TRV	10DAT3	Bn-scaff_16197_1-p1096399	C8	32998186	1.02778e-05	0.0861928	4.9881
TRV	13DAS1	Bn-scaff_16197_1-p1096399	C8	32998186	2.28554e-08	0.13383	7.64101
TRV	13DAS2	Bn-scaff_16197_1-p1096399	C8	32998186	1.84407e-07	0.116293	6.73422
TRV	13DAS3	Bn-scaff_16197_1-p1096399	C8	32998186	0.000151573	0.0634016	3.81938
TSA	10DAT1	Bn-scaff_16197_1-p1096399	C8	32998186	4.4072e-05	0.0746641	4.35584
TSA	10DAT3	Bn-scaff_16197_1-p1096399	C8	32998186	1.74955e-05	0.0824888	4.75707
TSA	13DAS1	Bn-scaff_16197_1-p1096399	C8	32998186	2.46082e-07	0.115571	6.60892
TSA	13DAS2	Bn-scaff_16197_1-p1096399	C8	32998186	1.50098e-06	0.10042	5.82363
TSA	5EL2	Bn-scaff_16197_1-p1096399	C8	32998186	2.76153e-05	0.0777476	4.55885
RDW	13DAS2	Bn-scaff_16197_1-p1094734	C8	32999424	0.000242613	0.0610017	3.61509
RDW	13DAS1	Bn-scaff_16197_1-p1094734	C8	32999424	4.33379e-05	0.0739689	4.36313
RFW	10DAT1	Bn-scaff_16197_1-p1094734	C8	32999424	0.000172377	0.0637262	3.76352
RFW	10DAT2	Bn-scaff_16197_1-p1094734	C8	32999424	0.000227415	0.0614092	3.64318
RFW	10DAT3	Bn-scaff_16197_1-p1094734	C8	32999424	2.34537e-05	0.0800315	4.62979
RFW	13DAS2	Bn-scaff_16197_1-p1094734	C8	32999424	1.48842e-05	0.0815692	4.82727
RFW	13DAS1	Bn-scaff_16197_1-p1094734	C8	32999424	2.09247e-07	0.116147	6.67934
SDW	10DAT1	Bn-scaff_16197_1-p1094734	C8	32999424	0.000142021	0.0660692	3.84765
SDW	10DAT3	Bn-scaff_16197_1-p1094734	C8	32999424	6.87414e-05	0.0725015	4.16278
SDW	13DAS1	Bn-scaff_16197_1-p1094734	C8	32999424	1.90593e-05	0.0812447	4.71989
SDW	5EL2	Bn-scaff_16197_1-p1094734	C8	32999424	0.000223273	0.0618011	3.65116
SFW	10DAT3	Bn-scaff_16197_1-p1094734	C8	32999424	9.94541e-05	0.0696461	4.00238
SFW	13DAS1	Bn-scaff_16197_1-p1094734	C8	32999424	0.000176065	0.064131	3.75433
SFW	5EL2	Bn-scaff_16197_1-p1094734	C8	32999424	1.33816e-05	0.0829976	4.87349
TNR	13DAS1	Bn-scaff_16197_1-p1094734	C8	32999424	1.44191e-05	0.0836879	4.84106
TRL	10DAT3	Bn-scaff_16197_1-p1094734	C8	32999424	8.63436e-05	0.0702671	4.06377
TRL	13DAS1	Bn-scaff_16197_1-p1094734	C8	32999424	6.9199e-06	0.0895456	5.1599
TRL	13DAS2	Bn-scaff_16197_1-p1094734	C8	32999424	0.000132556	0.066452	3.8776
TRL	5EL2	Bn-scaff_16197_1-p1094734	C8	32999424	0.000128579	0.0672733	3.89083
TRV	10DAT2	Bn-scaff_16197_1-p1094734	C8	32999424	0.000217556	0.061072	3.66243
TRV	10DAT3	Bn-scaff_16197_1-p1094734	C8	32999424	7.02764e-06	0.0893948	5.15319
TRV	13DAS1	Bn-scaff_16197_1-p1094734	C8	32999424	4.0242e-08	0.129358	7.39532
TRV	13DAS2	Bn-scaff_16197_1-p1094734	C8	32999424	2.70826e-07	0.113327	6.56731
TSA	10DAT1	Bn-scaff_16197_1-p1094734	C8	32999424	0.000117748	0.0673222	3.92904
TSA	10DAT2	Bn-scaff_16197_1-p1094734	C8	32999424	0.000190312	0.062834	3.72053
TSA	10DAT3	Bn-scaff_16197_1-p1094734	C8	32999424	8.879e-06	0.0880222	5.05164
TSA	13DAS1	Bn-scaff_16197_1-p1094734	C8	32999424	3.39815e-07	0.113051	6.46876
TSA	13DAS2	Bn-scaff_16197_1-p1094734	C8	32999424	2.45998e-06	0.0965826	5.60907
TSA	5EL2	Bn-scaff_16197_1-p1094734	C8	32999424	0.000102391	0.0679596	3.98974
RDW	13DAS1	Bn-scaff_16197_1-p1093609	C8	33000549	7.78071e-05	0.0694812	4.10898
RFW	10DAT1	Bn-scaff_16197_1-p1093609	C8	33000549	8.07675e-05	0.0692933	4.09276
RFW	10DAT3	Bn-scaff_16197_1-p1093609	C8	33000549	6.6809e-05	0.0716229	4.17517
RFW	13DAS1	Bn-scaff_16197_1-p1093609	C8	33000549	3.65253e-07	0.111655	6.43741
RFW	13DAS2	Bn-scaff_16197_1-p1093609	C8	33000549	1.893e-05	0.0797105	4.72285
SDW	10DAT1	Bn-scaff_16197_1-p1093609	C8	33000549	0.00025514	0.0615551	3.59322
SDW	13DAS1	Bn-scaff_16197_1-p1093609	C8	33000549	5.51079e-05	0.0728453	4.25879
SDW	5EL2	Bn-scaff_16197_1-p1093609	C8	33000549	0.000231216	0.0612797	3.63598
SFW	5EL2	Bn-scaff_16197_1-p1093609	C8	33000549	2.07994e-05	0.0793867	4.68195
TNR	13DAS1	Bn-scaff_16197_1-p1093609	C8	33000549	4.29308e-05	0.0749902	4.36723
TRL	10DAT3	Bn-scaff_16197_1-p1093609	C8	33000549	0.000311312	0.0602	3.5068
TRL	13DAS1	Bn-scaff_16197_1-p1093609	C8	33000549	1.4422e-05	0.0837516	4.84097
TRL	13DAS2	Bn-scaff_16197_1-p1093609	C8	33000549	0.000239604	0.0618968	3.62051
TRL	5EL2	Bn-scaff_16197_1-p1093609	C8	33000549	4.84568e-05	0.0741577	4.31465
TRV	10DAT1	Bn-scaff_16197_1-p1093609	C8	33000549	0.000140453	0.0654292	3.85247
TRV	10DAT2	Bn-scaff_16197_1-p1093609	C8	33000549	0.00025003	0.0600037	3.60201
TRV	10DAT3	Bn-scaff_16197_1-p1093609	C8	33000549	1.96325e-05	0.0811414	4.70702
TRV	13DAS1	Bn-scaff_16197_1-p1093609	C8	33000549	8.08059e-08	0.123643	7.09256
TRV	13DAS2	Bn-scaff_16197_1-p1093609	C8	33000549	5.99321e-07	0.106986	6.22234
TSA	10DAT1	Bn-scaff_16197_1-p1093609	C8	33000549	5.00276e-05	0.0736862	4.30079
TSA	10DAT2	Bn-scaff_16197_1-p1093609	C8	33000549	0.000255535	0.0605922	3.59255
TSA	10DAT3	Bn-scaff_16197_1-p1093609	C8	33000549	2.62531e-05	0.0793134	4.58082
TSA	13DAS1	Bn-scaff_16197_1-p1093609	C8	33000549	7.35977e-07	0.106817	6.13314
TSA	13DAS2	Bn-scaff_16197_1-p1093609	C8	33000549	4.68837e-06	0.0915046	5.32898
TSA	5EL2	Bn-scaff_16197_1-p1093609	C8	33000549	8.26115e-05	0.0693514	4.08296
RDW	13DAS1	Bn-scaff_16197_1-p1093406	C8	33002398	7.78071e-05	0.0694812	4.10898
RFW	10DAT1	Bn-scaff_16197_1-p1093406	C8	33002398	8.07675e-05	0.0692933	4.09276
RFW	10DAT3	Bn-scaff_16197_1-p1093406	C8	33002398	6.6809e-05	0.0716229	4.17517
RFW	13DAS2	Bn-scaff_16197_1-p1093406	C8	33002398	1.893e-05	0.0797105	4.72285
RFW	13DAS1	Bn-scaff_16197_1-p1093406	C8	33002398	3.65253e-07	0.111655	6.43741
SDW	10DAT1	Bn-scaff_16197_1-p1093406	C8	33002398	0.00025514	0.0615551	3.59322
SDW	13DAS1	Bn-scaff_16197_1-p1093406	C8	33002398	5.51079e-05	0.0728453	4.25879
SDW	5EL2	Bn-scaff_16197_1-p1093406	C8	33002398	0.000231216	0.0612797	3.63598
SFW	5EL2	Bn-scaff_16197_1-p1093406	C8	33002398	2.07994e-05	0.0793867	4.68195
TNR	13DAS1	Bn-scaff_16197_1-p1093406	C8	33002398	4.29308e-05	0.0749902	4.36723
TRL	10DAT3	Bn-scaff_16197_1-p1093406	C8	33002398	0.000311312	0.0602	3.5068
TRL	13DAS1	Bn-scaff_16197_1-p1093406	C8	33002398	1.4422e-05	0.0837516	4.84097
TRL	13DAS2	Bn-scaff_16197_1-p1093406	C8	33002398	0.000239604	0.0618968	3.62051
TRL	5EL2	Bn-scaff_16197_1-p1093406	C8	33002398	4.84568e-05	0.0741577	4.31465
TRV	10DAT1	Bn-scaff_16197_1-p1093406	C8	33002398	0.000140453	0.0654292	3.85247
TRV	10DAT2	Bn-scaff_16197_1-p1093406	C8	33002398	0.00025003	0.0600037	3.60201
TRV	10DAT3	Bn-scaff_16197_1-p1093406	C8	33002398	1.96325e-05	0.0811414	4.70702
TRV	13DAS1	Bn-scaff_16197_1-p1093406	C8	33002398	8.08059e-08	0.123643	7.09256
TRV	13DAS2	Bn-scaff_16197_1-p1093406	C8	33002398	5.99321e-07	0.106986	6.22234
TSA	10DAT1	Bn-scaff_16197_1-p1093406	C8	33002398	5.00276e-05	0.0736862	4.30079
TSA	10DAT2	Bn-scaff_16197_1-p1093406	C8	33002398	0.000255535	0.0605922	3.59255
TSA	10DAT3	Bn-scaff_16197_1-p1093406	C8	33002398	2.62531e-05	0.0793134	4.58082
TSA	13DAS1	Bn-scaff_16197_1-p1093406	C8	33002398	7.35977e-07	0.106817	6.13314
TSA	13DAS2	Bn-scaff_16197_1-p1093406	C8	33002398	4.68837e-06	0.0915046	5.32898
TSA	5EL2	Bn-scaff_16197_1-p1093406	C8	33002398	8.26115e-05	0.0693514	4.08296
RDW	13DAS1	Bn-scaff_16197_1-p1016096	C8	33071088	0.000120748	0.0661737	3.91812
RFW	10DAT1	Bn-scaff_16197_1-p1016096	C8	33071088	0.000169531	0.0637315	3.77075
RFW	10DAT3	Bn-scaff_16197_1-p1016096	C8	33071088	0.000147446	0.0658098	3.83137
RFW	13DAS1	Bn-scaff_16197_1-p1016096	C8	33071088	9.02428e-07	0.1046	6.04459
RFW	13DAS2	Bn-scaff_16197_1-p1016096	C8	33071088	5.17526e-05	0.0722422	4.28607
SDW	13DAS1	Bn-scaff_16197_1-p1016096	C8	33071088	6.02191e-05	0.0721742	4.22027
SDW	5EL2	Bn-scaff_16197_1-p1016096	C8	33071088	8.5316e-05	0.0690672	4.06897
SFW	5EL2	Bn-scaff_16197_1-p1016096	C8	33071088	4.14607e-06	0.0922962	5.38236
TNR	13DAS1	Bn-scaff_16197_1-p1016096	C8	33071088	6.00054e-05	0.072436	4.22181
TRL	13DAS1	Bn-scaff_16197_1-p1016096	C8	33071088	2.24394e-05	0.0803481	4.64899
TRL	13DAS2	Bn-scaff_16197_1-p1016096	C8	33071088	0.000288294	0.0606662	3.54016
TRL	5EL2	Bn-scaff_16197_1-p1016096	C8	33071088	0.00023571	0.0620461	3.62762
TRV	10DAT2	Bn-scaff_16197_1-p1016096	C8	33071088	0.000228148	0.0610668	3.64178
TRV	10DAT3	Bn-scaff_16197_1-p1016096	C8	33071088	3.87701e-05	0.0761341	4.4115
TRV	13DAS1	Bn-scaff_16197_1-p1016096	C8	33071088	2.08579e-07	0.116173	6.68073
TRV	13DAS2	Bn-scaff_16197_1-p1016096	C8	33071088	1.42248e-06	0.100449	5.84695
TSA	10DAT1	Bn-scaff_16197_1-p1016096	C8	33071088	0.000220633	0.0623457	3.65633
TSA	10DAT3	Bn-scaff_16197_1-p1016096	C8	33071088	3.87928e-05	0.0765149	4.41125
TSA	13DAS1	Bn-scaff_16197_1-p1016096	C8	33071088	1.53617e-06	0.101056	5.81356
TSA	13DAS2	Bn-scaff_16197_1-p1016096	C8	33071088	7.79752e-06	0.0877643	5.10804
TSA	5EL2	Bn-scaff_16197_1-p1016096	C8	33071088	0.000109259	0.0676946	3.96154
RDW	10DAT1	Bn-scaff_16197_1-p1015150	C8	33072033	0.000177698	0.0637093	3.75032
RDW	13DAS1	Bn-scaff_16197_1-p1015150	C8	33072033	4.86319e-05	0.0730586	4.31308
RFW	10DAT1	Bn-scaff_16197_1-p1015150	C8	33072033	5.11443e-05	0.0727753	4.2912
RFW	10DAT3	Bn-scaff_16197_1-p1015150	C8	33072033	2.2113e-05	0.0801872	4.65535
RFW	13DAS2	Bn-scaff_16197_1-p1015150	C8	33072033	6.54425e-06	0.0878393	5.18414
RFW	13DAS3	Bn-scaff_16197_1-p1015150	C8	33072033	0.000237367	0.0608317	3.62458
RFW	5EL2	Bn-scaff_16197_1-p1015150	C8	33072033	0.000159762	0.0637977	3.79653
RFW	13DAS1	Bn-scaff_16197_1-p1015150	C8	33072033	1.18443e-07	0.120641	6.92649
SDW	10DAT1	Bn-scaff_16197_1-p1015150	C8	33072033	6.29457e-05	0.0723387	4.20103
SDW	10DAT3	Bn-scaff_16197_1-p1015150	C8	33072033	0.000199575	0.0636693	3.69989
SDW	13DAS1	Bn-scaff_16197_1-p1015150	C8	33072033	1.46635e-05	0.0830841	4.83376
SDW	5EL2	Bn-scaff_16197_1-p1015150	C8	33072033	4.60247e-05	0.0735297	4.33701
SFW	10DAT3	Bn-scaff_16197_1-p1015150	C8	33072033	0.000286461	0.0607864	3.54293
SFW	13DAS1	Bn-scaff_16197_1-p1015150	C8	33072033	0.000140907	0.065624	3.85107
SFW	5EL2	Bn-scaff_16197_1-p1015150	C8	33072033	1.36258e-06	0.100462	5.86564
TNR	13DAS1	Bn-scaff_16197_1-p1015150	C8	33072033	1.49768e-05	0.0831654	4.82458
TRL	10DAT3	Bn-scaff_16197_1-p1015150	C8	33072033	0.000243	0.0621036	3.61439
TRL	13DAS1	Bn-scaff_16197_1-p1015150	C8	33072033	6.69218e-06	0.0897745	5.17443
TRL	13DAS2	Bn-scaff_16197_1-p1015150	C8	33072033	0.000120502	0.0671694	3.919
TRL	5EL2	Bn-scaff_16197_1-p1015150	C8	33072033	0.000104311	0.068242	3.98167
TRV	10DAT1	Bn-scaff_16197_1-p1015150	C8	33072033	0.000177499	0.0636478	3.7508
TRV	10DAT2	Bn-scaff_16197_1-p1015150	C8	33072033	8.08847e-05	0.0684518	4.09213
TRV	10DAT3	Bn-scaff_16197_1-p1015150	C8	33072033	7.33754e-06	0.0888324	5.13445
TRV	13DAS1	Bn-scaff_16197_1-p1015150	C8	33072033	1.4439e-08	0.137558	7.84046
TRV	13DAS2	Bn-scaff_16197_1-p1015150	C8	33072033	2.13644e-07	0.115127	6.67031
TRV	13DAS3	Bn-scaff_16197_1-p1015150	C8	33072033	0.000133014	0.0643741	3.8761
TRV	5EL2	Bn-scaff_16197_1-p1015150	C8	33072033	0.000292599	0.0591643	3.53373
TSA	10DAT1	Bn-scaff_16197_1-p1015150	C8	33072033	7.43579e-05	0.0706342	4.12867
TSA	10DAT2	Bn-scaff_16197_1-p1015150	C8	33072033	0.000294464	0.0595226	3.53097
TSA	10DAT3	Bn-scaff_16197_1-p1015150	C8	33072033	1.34229e-05	0.0845672	4.87215
TSA	13DAS1	Bn-scaff_16197_1-p1015150	C8	33072033	2.20035e-07	0.116469	6.65751
TSA	13DAS2	Bn-scaff_16197_1-p1015150	C8	33072033	1.72341e-06	0.0993342	5.76361
TSA	5EL2	Bn-scaff_16197_1-p1015150	C8	33072033	1.83332e-05	0.0809037	4.73676
RDW	13DAS1	Bn-scaff_16197_1-p1013793	C8	33073390	8.53224e-05	0.0687807	4.06894
RFW	10DAT1	Bn-scaff_16197_1-p1013793	C8	33073390	0.000186068	0.0629636	3.73033
RFW	10DAT3	Bn-scaff_16197_1-p1013793	C8	33073390	7.82045e-05	0.0704087	4.10677
RFW	13DAS1	Bn-scaff_16197_1-p1013793	C8	33073390	5.19949e-07	0.108853	6.28404
RFW	13DAS2	Bn-scaff_16197_1-p1013793	C8	33073390	2.93546e-05	0.0763714	4.53232
SDW	13DAS1	Bn-scaff_16197_1-p1013793	C8	33073390	7.03896e-05	0.0709632	4.15249
SFW	5EL2	Bn-scaff_16197_1-p1013793	C8	33073390	2.69376e-05	0.0774086	4.56964
TNR	13DAS1	Bn-scaff_16197_1-p1013793	C8	33073390	3.90131e-05	0.0757305	4.40879
TRL	10DAT3	Bn-scaff_16197_1-p1013793	C8	33073390	0.000308838	0.0602612	3.51027
TRL	13DAS1	Bn-scaff_16197_1-p1013793	C8	33073390	1.88388e-05	0.0816639	4.72495
TRL	13DAS2	Bn-scaff_16197_1-p1013793	C8	33073390	0.000279613	0.0607158	3.55344
TRL	5EL2	Bn-scaff_16197_1-p1013793	C8	33073390	0.00018332	0.0639124	3.73679
TRV	10DAT2	Bn-scaff_16197_1-p1013793	C8	33073390	0.000175998	0.0626246	3.75449
TRV	10DAT3	Bn-scaff_16197_1-p1013793	C8	33073390	2.13142e-05	0.0805017	4.67133
TRV	13DAS1	Bn-scaff_16197_1-p1013793	C8	33073390	1.16213e-07	0.12073	6.93475
TRV	13DAS2	Bn-scaff_16197_1-p1013793	C8	33073390	7.83011e-07	0.104886	6.10623
TSA	10DAT1	Bn-scaff_16197_1-p1013793	C8	33073390	0.000120066	0.066956	3.92058
TSA	10DAT3	Bn-scaff_16197_1-p1013793	C8	33073390	2.64721e-05	0.0792485	4.57721
TSA	13DAS1	Bn-scaff_16197_1-p1013793	C8	33073390	1.0604e-06	0.103914	5.97453
TSA	13DAS2	Bn-scaff_16197_1-p1013793	C8	33073390	6.34231e-06	0.0891519	5.19775
TSA	5EL2	Bn-scaff_16197_1-p1013793	C8	33073390	0.000157605	0.0644333	3.80243
RFW	13DAS1	Bn-scaff_16197_1-p974627	C8	33120771	8.05124e-06	0.0873527	5.09414
TNR	13DAS1	Bn-scaff_16197_1-p974627	C8	33120771	0.000313156	0.0597337	3.50424
TRL	13DAS1	Bn-scaff_16197_1-p974627	C8	33120771	6.32072e-05	0.0722549	4.19923
TRV	13DAS1	Bn-scaff_16197_1-p974627	C8	33120771	2.80537e-06	0.0955251	5.55201
TRV	13DAS2	Bn-scaff_16197_1-p974627	C8	33120771	2.06885e-05	0.0794944	4.68427
TSA	13DAS1	Bn-scaff_16197_1-p974627	C8	33120771	9.43445e-06	0.0867018	5.02528
TSA	13DAS2	Bn-scaff_16197_1-p974627	C8	33120771	6.05562e-05	0.0717456	4.21784
RFW	13DAS1	Bn-scaff_16197_1-p974284	C8	33121141	1.60384e-06	0.0999617	5.79484
RFW	13DAS2	Bn-scaff_16197_1-p974284	C8	33121141	8.33403e-05	0.0684717	4.07914
SDW	13DAS1	Bn-scaff_16197_1-p974284	C8	33121141	0.000147912	0.0652735	3.83
TNR	13DAS1	Bn-scaff_16197_1-p974284	C8	33121141	0.000121737	0.0669605	3.91458
TRL	13DAS1	Bn-scaff_16197_1-p974284	C8	33121141	2.32134e-05	0.0800349	4.63426
TRV	10DAT3	Bn-scaff_16197_1-p974284	C8	33121141	0.00018607	0.0637729	3.73032
TRV	13DAS1	Bn-scaff_16197_1-p974284	C8	33121141	3.59494e-07	0.111723	6.44431
TRV	13DAS2	Bn-scaff_16197_1-p974284	C8	33121141	4.48593e-06	0.0912737	5.34815
TSA	10DAT3	Bn-scaff_16197_1-p974284	C8	33121141	0.000195957	0.0637238	3.70784
TSA	13DAS1	Bn-scaff_16197_1-p974284	C8	33121141	2.0057e-06	0.0988671	5.69773
TSA	13DAS2	Bn-scaff_16197_1-p974284	C8	33121141	1.54768e-05	0.0822357	4.81032
RDW	13DAS2	Bn-scaff_16445_1-p1823431	C8	34974094	0.000138572	0.0672235	3.85832	S26	ES-specific
RDW	13DAS1	Bn-scaff_16445_1-p1823431	C8	34974094	4.2847e-05	0.0761673	4.36808
RFW	13DAS1	Bn-scaff_16445_1-p1823431	C8	34974094	0.00012658	0.0682913	3.89764
TNR	13DAS1	Bn-scaff_16445_1-p1823431	C8	34974094	8.5228e-05	0.0716148	4.06942
TRL	13DAS1	Bn-scaff_16445_1-p1823431	C8	34974094	0.000254566	0.0636897	3.5942
TRV	13DAS1	Bn-scaff_16445_1-p1823431	C8	34974094	4.33266e-05	0.0767665	4.36325
TRV	13DAS2	Bn-scaff_16445_1-p1823431	C8	34974094	2.34745e-05	0.0819399	4.6294
TSA	13DAS1	Bn-scaff_16445_1-p1823431	C8	34974094	7.31826e-05	0.0732942	4.13559
TSA	13DAS2	Bn-scaff_16445_1-p1823431	C8	34974094	7.1161e-05	0.0731083	4.14776
TNR	7EL2	Bn-scaff_17028_1-p9587	C9	42389512	1.28463e-05	0.0898758	4.89122	S27	LS-specific
RDW	7EL2	Bn-scaff_17028_1-p9587	C9	42389512	1.90199e-05	0.0841191	4.72079
TNR	5EL2	Bn-scaff_17028_1-p9587	C9	42389512	5.95332e-05	0.0755301	4.22524
TSA	7EL2	Bn-scaff_17028_1-p9587	C9	42389512	0.000250052	0.064628	3.60197
TRV	7EL2	Bn-scaff_17028_1-p9587	C9	42389512	0.000261337	0.0651742	3.5828
note: PRL, primary root length; SFW, fresh shoot weight; RFW, root fresh weight; SDW, shoot dry weight; RDW, root dry weight; TRL, total root length; TSA, total root surface; TRV, total root volume; TNR, total number of roots. 13 DAS, 13 days after sowing; 10 DAT, ten days after transplanting; 3 EL, three expanding leaves; 5 EL, five expanding leaves; 7 EL, seven expanding leaves.

## Sheet: Table S6
Table S6: Correlations among root-related traits at each examined stage
13DAS	SFW	RFW	SDW	RDW	TRL	TSA	TRV	TNR
PRL	0.22198	0.33538	0.24391	0.2235	0.58543	0.41996	0.1713	0.13557
SFW		0.79226	0.92308	0.77896	0.68753	0.7665	0.75571	0.65272
RFW			0.78153	0.89592	0.87263	0.96795	0.94831	0.72887
SDW				0.78331	0.69752	0.76129	0.73555	0.64092
RDW					0.7501	0.86482	0.88054	0.71059
TRL						0.94857	0.76568	0.70336
TSA							0.92826	0.78957
TRV								0.79196
10DAT	SFW	RFW	SDW	RDW	TRL	TSA	TRV	TNR
PRL	0.1915	0.37136	0.22307	0.30337	0.54287	0.43838	0.25285	0.42388
SFW		0.73509	0.95389	0.69857	0.67201	0.73719	0.73296	0.57079
RFW			0.75811	0.8604	0.83615	0.93642	0.94859	0.69437
SDW				0.75015	0.68749	0.75471	0.75123	0.59125
RDW					0.73389	0.8503	0.88639	0.68457
TRL						0.95724	0.79577	0.871
TSA							0.93586	0.83915
TRV								0.70814
3EL	SFW	RFW	SDW	RDW	TRL	TSA	TRV	TNR
PRL	0.07788	0.32246	0.1207	0.19349	0.53326	0.38561	0.13434	0.44034
SFW		0.69828	0.8891	0.61254	0.45289	0.62114	0.69551	0.44274
RFW			0.69219	0.83108	0.72916	0.8753	0.88098	0.53334
SDW				0.68295	0.43705	0.58992	0.65332	0.38613
RDW					0.54468	0.68868	0.72748	0.43737
TRL						0.92123	0.65201	0.85893
TSA							0.89434	0.77175
TRV								0.52161
5EL	SFW	RFW	SDW	RDW	TRL	TSA	TRV	TNR
PRL	0.07452	0.2022	0.09502	0.15413	0.49573	0.35009	0.13761	0.2946
SFW		0.70128	0.89727	0.71699	0.55685	0.68953	0.68634	0.53874
RFW			0.69928	0.87957	0.72119	0.89263	0.89477	0.63865
SDW				0.77735	0.53155	0.66799	0.67466	0.52027
RDW					0.64258	0.81426	0.82879	0.60397
TRL						0.90348	0.63589	0.84621
TSA							0.90444	0.81273
TRV								0.62576
7EL	SFW	RFW	SDW	RDW	TRL	TSA	TRV	TNR
PRL	0.07617	0.21319	0.11473	0.15621	0.36345	0.27885	0.16404	0.14178
SFW		0.77617	0.83816	0.71789	0.64004	0.71288	0.70374	0.61479
RFW			0.73397	0.87623	0.79352	0.91285	0.93077	0.73734
SDW				0.72058	0.61092	0.68037	0.67401	0.60364
RDW					0.69095	0.79956	0.81781	0.73245
TRL						0.94359	0.78415	0.87839
TSA							0.94502	0.85718
TRV								0.74122
note: Red font represents no significant correlation between the two traits (P >0.05). With the exception of PRL, all other traits displayed significant correlations at P <0.0001.

## Sheet: Table S7
Table S7: RNA-Seq statistics of four growth types against B. napus reference genome.
Sample	Type2_10DAT_1	Type2_10DAT_2	Type2_3EL_1	Type2_3EL_2	Type2_5EL_1	Type2_5EL_2	Type2_7EL_1	Type2_7EL_2	Type1_10DAT_1	Type1_10DAT_2	Type1_3EL_1	Type1_3EL_2	Type1_5EL_1	Type1_5EL_2	Type1_7EL_1	Type1_7EL_2	Type4_10DAT_1	Type4_10DAT_2	Type4_3EL_1	Type4_3EL_2	Type4_5EL_1	Type4_5EL_2	Type4_7EL_1	Type4_7EL_2	Type5_10DAT_1	Type5_10DAT_2	Type5_3EL_1	Type5_3EL_2	Type5_5EL_1	Type5_5EL_2	Type5_7EL_1	Type5_7EL_2
Raw_reads	52988386	54032982	53335302	52896170	53150410	52701440	52692022	52543644	47294352	53051808	54024590	51098316	52336008	53742708	53654802	50315712	53779354	53158150	49786462	52988806	53302244	53041598	53622308	52733296	53755668	52432008	53369068	50017104	53744918	52649376	53016898	53659408
Clean reads	50765240	51838148	49793524	49316044	50988080	49822076	49864546	49333852	45038214	50761616	50859736	48536584	50899126	50849856	50836788	48111536	51481550	50503148	46946610	50520092	50843508	50925700	50226522	50690690	51679742	50117850	49967694	46894232	50895020	49800454	49263394	50529140
Q30(%)	0.939	0.9406	0.9315	0.9303	0.9392	0.9241	0.9259	0.9239	0.9356	0.9264	0.9229	0.9267	0.9275	0.9185	0.9206	0.9339	0.9345	0.9275	0.922	0.9335	0.929	0.938	0.9145	0.9393	0.9409	0.9466	0.9227	0.9196	0.9339	0.9318	0.9113	0.9275
GC(%)	0.4736	0.4743	0.4655	0.4666	0.4747	0.4775	0.4741	0.4728	0.4777	0.4778	0.4721	0.4733	0.4822	0.482	0.4779	0.478	0.4767	0.4785	0.4774	0.4776	0.4791	0.4798	0.4782	0.4754	0.4752	0.4759	0.4728	0.476	0.4849	0.4851	0.4794	0.4831
Total reads	50765240	51838148	49793524	49316044	50988080	49822076	49864546	49333852	45038214	50761616	50859736	48536584	50899126	50849856	50836788	48111536	51481550	50503148	46946610	50520092	50843508	50925700	50226522	50690690	51679742	50117850	49967694	46894232	50895020	49800454	49263394	50529140
Total Mapped(%)	0.8613	0.8589	0.8733	0.8792	0.8305	0.8252	0.855	0.8513	0.8447	0.8603	0.8699	0.8687	0.8041	0.7983	0.8136	0.8115	0.8653	0.8616	0.8699	0.8663	0.824	0.8212	0.8093	0.7945	0.8487	0.8474	0.8882	0.8834	0.8152	0.8181	0.8254	0.819
Multiple mapped(%)	0.059	0.059	0.0612	0.0633	0.0595	0.0608	0.0561	0.0567	0.0658	0.0633	0.0592	0.0598	0.066	0.0636	0.0566	0.0586	0.0628	0.0656	0.06	0.0625	0.0636	0.0662	0.0584	0.0575	0.0712	0.0713	0.0578	0.0585	0.0752	0.0745	0.0607	0.06
Uniquely mapped(%)	0.8023	0.8	0.8121	0.8159	0.771	0.7644	0.7989	0.7946	0.7788	0.797	0.8107	0.8089	0.7382	0.7347	0.757	0.7528	0.8025	0.796	0.8099	0.8038	0.7604	0.755	0.7509	0.737	0.7775	0.7761	0.8304	0.8249	0.74	0.7437	0.7647	0.7589

## Sheet: Table S8
Table S8: FPKM of persistent DEGs
id	Type1_10DAT	Type1_3EL	Type1_5EL	Type1_7EL	Type2_10DAT	Type2_3EL	Type2_5EL	Type2_7EL	up/down	TF_At	At_id	gene_symbol	Description
BnaA03g43540D	6.74782	11.5998	22.067	28.1713	2.97428	4.13382	4.52355	8.2704	down	ARR-B	At4g18020	APRR2	Two-component response regulator-like APRR2
BnaA02g20690D	0.0180421	0.0486148	7.25941e-06	3.01715e-11	0.836386	5.61216	0.926527	1.68001	up	bHLH	At4g02590	UNE12	Transcription factor UNE12
BnaC03g61210D	1.45781	2.0317	4.17684	1.53193	0.103762	0.0576514	0.0954558	0.113809	down	bHLH	At4g37850	bHLH25	Transcription factor bHLH25
BnaC04g39550D	3.35499	0.554098	1.91681	1.0309	16.8192	5.13692	16.4772	15.1452	up	bHLH	At2g28160	FIT	FER-LIKE IRON DEFICIENCY-INDUCED TRANSCRIPTION FACTOR
BnaC05g48600D	3.1894	2.3246	2.03102	4.2768	15.6937	12.3002	12.7259	14.3828	up	bHLH	At3g01090	KIN10	SNF1-related protein kinase catalytic subunit alpha KIN10
BnaA07g20770D	2.84835	1.30221	0.695911	1.62457	7.4555	5.57506	3.75931	6.79102	up	bZIP	At1g77920	TGA7	Transcription factor TGA7
BnaCnng01910D	20.3815	14.4759	18.4546	9.80072	49.279	40.6788	49.3516	46.9467	up	bZIP	At4g01120	GBF2	G-box-binding factor 2
BnaA05g31340D	9.74197	7.01996	4.25958	6.80231	0.384427	0.546719	0.339439	0.32568	down	C2H2	At3g05970	LACS6	Long chain acyl-CoA synthetase 6
BnaC05g45860D	1.49562	1.08925	1.28024	1.60279	0.111677	0.162374	0.00258472	0.000295731	down	C2H2	At3g05970	LACS6	Long chain acyl-CoA synthetase 6
BnaCnng28160D	0.471183	0.0166692	7.05653e-08	0.0802592	4.18594	2.65329	4.79778	6.74069	up	E2F/DP	At1g59900	E1 ALPHA	Pyruvate dehydrogenase E1 component subunit alpha-1
BnaCnng28170D	0.484919	0.300913	0.0752993	1.23672	21.9215	10.2636	15.3471	13.6331	up	E2F/DP	At1g59900	E1 ALPHA	Pyruvate dehydrogenase E1 component subunit alpha-1
BnaCnng66820D	0.000261989	0.422758	3.35818e-07	0.315997	16.9342	24.0876	11.1727	5.35768	up	E2F/DP	At1g59900	E1 ALPHA	Pyruvate dehydrogenase E1 component subunit alpha-1
BnaCnng29130D	3.01028	4.94252	3.1145	4.15889	0.702664	1.08226	0.835859	0.645555	down	G2-like	At3g01150	PTB	Polypyrimidine tract-binding protein homolog 1
BnaCnng34290D	1.89203	1.19783	0.936851	1.73374	8.78358	12.1688	10.3964	17.0959	up	G2-like	At4g33270	CDC20-1	Cell division cycle 20.1
BnaCnng34300D	1.89203	1.19783	0.936851	1.73374	8.78358	12.1688	10.3964	17.0959	up	G2-like	At4g33270	CDC20-1	Cell division cycle 20.1
BnaCnng34310D	7.16962	5.7897	2.10803	4.59113	19.8523	37.2573	14.5112	35.3873	up	G2-like	At4g33270	CDC20-1	Cell division cycle 20.1
BnaC05g48840D	8.3758	5.40419	4.17279	4.68092	42.2823	78.2799	49.0725	75.6891	up	HD-ZIP	At3g01470	HAT5	Homeobox-leucine zipper protein HAT5
BnaAnng09810D	8.86873	3.6608	7.11632	7.00336	1.54382	0.000783751	0.181629	0.639997	down	MADS-box	At2g14210	ANR1	MADS-box transcription factor ANR1
BnaC02g22160D	0.508273	0.84231	9.25431e-06	0.0138049	3.08639	5.7984	1.2778	2.73118	up	MYB	At1g17950	MYB52	Transcription factor MYB52
BnaA02g03510D	5.58819	6.1465	3.29587	5.30216	18.4555	51.8487	17.7766	35.6201	up	MYB_related	At5g17300	RVE1	Protein REVEILLE 1
BnaAnng34470D	2.46001	0.518562	2.33696e-08	5.61655e-10	9.632	3.80989	10.9625	1.71666	up	MYB_related	At1g01070	T25K16.7	WAT1-related protein
BnaC08g46100D	89.3535	72.9888	27.3685	35.6578	188.969	296.097	127.556	116.581	up	MYB_related	At1g01070	T25K16.7	WAT1-related protein
BnaA04g18550D	3.38263	2.35387	3.5794	1.55825	15.2511	8.81012	12.3742	10.1446	up	NAC	At1g63880	RLM1B	Disease resistance protein RML1B
BnaC08g20820D	1.01339	5.91481	0.853413	1.17541	5.07388	23.4731	4.51431	6.40431	up	NAC	At3g49120	PER34	Peroxidase 34
BnaC02g20970D	1.9369	1.79867	0.855586	1.8252	5.44523	6.41236	4.46538	9.69584	up	TCP	At1g72010	TCP22	Transcription factor TCP22
BnaA03g25130D	47.4657	54.7881	20.0523	30.8647	17.4436	9.968	7.93839	4.08759	down	Trihelix	At4g12480	EARLI1	Lipid transfer protein EARLI 1
BnaC03g29580D	69.1081	98.9629	304.217	88.894	14.8221	11.1128	31.8887	23.6379	down	Trihelix	At4g12480	EARLI1	Lipid transfer protein EARLI 1
BnaA09g00720D	81.61	145.886	35.6666	29.8434	178.108	355.483	93.7268	73.1568	up	WRKY	At4g02290	T2H3.5	Endoglucanase 17
BnaCnng13810D	11.4069	41.7118	14.9943	24.5692	38.7726	127.415	64.4012	69.6467	up	WRKY	At2g21900	WRKY59	Probable WRKY transcription factor 59
BnaA01g00480D	32.2184	18.86	25.4891	13.6198	2.05178	2.84728	3.50476	1.47411	down
BnaA01g02350D	11.8059	11.0545	16.3403	13.7404	3.48281	2.97804	2.48653	3.09566	down		At4g34860	INVB	Probable alkaline/neutral invertase B
BnaA01g02450D	0.332764	0.526162	0.413739	0.255732	4.51266	3.13981	3.2256	1.9151	up		At4g34710	SPE2	Arginine decarboxylase 2
BnaA01g05630D	2.83352	2.52616	2.7568	2.95218	0.724205	0.0421993	0.552839	0.0985713	down		At4g39640	GGT1	Gamma-glutamyltranspeptidase 1
BnaA01g07790D	14.2399	15.4564	10.8393	17.4194	3.82617	4.12078	1.62424	1.4816	down
BnaA01g17680D	2.23141	6.77198	4.36312	1.92729	0.182012	0.17474	0.0959435	0.183476	down		At4g16144	AMSH3	AMSH-like ubiquitin thioesterase 3
BnaA01g18090D	0.089507	0.0368134	1.53929e-17	8.4119e-20	3.51465	4.53282	3.94042	5.97935	up		At4g16830	RGGA	RGG repeats nuclear RNA binding protein A
BnaA01g20950D	343.759	657.951	438.933	375.631	144.091	155.236	178.498	176.732	down		At3g49780	PSK3	Phytosulfokine-beta
BnaA01g29740D	24.8664	33.9588	16.3043	12.6161	2.4211	0.402573	0.877384	0.995887	down
BnaA01g31870D	0.185287	0.299641	0.173151	0.171997	3.46013	11.6691	3.96163	8.26648	up		At3g10700	GALAK	Galacturonokinase
BnaA01g33640D	17.2775	17.2199	19.5005	20.4619	43.6749	50.3618	45.6162	53.837	up		At3g04240	SEC	Probable UDP-N-acetylglucosamine--peptide N-acetylglucosaminyltransferase SEC
BnaA01g33820D	5.4515	5.30898	4.09096	9.68739	11.5059	30.3307	17.2511	31.4102	up		At1g11420	DUF2	DUF724 domain-containing protein 2
BnaA01g33840D	15.9128	12.4359	11.0884	12.5072	37.5586	38.7047	30.5872	33.2255	up		At3g03960	CCT8	T-complex protein 1 subunit theta
BnaA01g33940D	9.87436	1.92235	8.81234	8.83238	20.6716	22.1679	23.9779	28.0729	up		At3g03773	F20H23.30	Uncharacterized protein
BnaA01g34350D	2.26206	0.537776	1.40727	2.50769	7.0503	6.63248	10.0803	6.48351	up		At3g03530	NPC4	Non-specific phospholipase C4
BnaA01g34410D	13.8418	7.73992	13.8488	16.8686	41.021	48.9599	45.6218	38.5963	up		At3g03380	DEGP7	Protease Do-like 7
BnaA01g34460D	4.14915	3.2551	2.45052	6.38849	23.4177	21.0777	14.6509	19.96	up		At3g03220	EXPA13	Expansin-A13
BnaA01g35080D	0.327904	2.68639e-06	2.74787e-07	2.37245	39.412	71.5709	89.0042	54.1115	up
BnaA01g36120D	3.59717	7.86704	0.267401	3.2171e-09	16.8307	36.1047	8.37451	7.84176	up
BnaA02g04350D	18.4943	10.2158	3.26464	5.75298	42.469	53.5052	24.9159	21.9226	up		At5g19600	SULTR3	Probable sulfate transporter 3.5
BnaA02g15140D	11.4917	8.72931	24.3934	25.8071	2.54873	0.414823	9.69066	8.93842	down		At1g70760	ndhL	NAD(P)H-quinone oxidoreductase subunit L
BnaA02g17740D	7.77726e-12	0.0608133	0.103619	0.00362721	1.24105	1.46101	1.24807	1.02698	up		At1g76850	SEC5A	Exocyst complex component SEC5A
BnaA02g19470D	0.00779014	0.000149452	8.92144e-09	0.00281165	1.79559	0.470873	1.66492	1.10913	up		At1g80680	NUP96	Nuclear pore complex protein NUP96
BnaA02g20400D	8.65022	5.22954	5.22371	5.42695	2.62705	0.461263	1.39375	1.33304	down		At4g01450	F11O4.14	WAT1-related protein
BnaA02g21970D	8.74486	21.0733	82.5107	36.551	3.80414	3.64817	7.96975	12.7625	down		At4g10530	SBT3.10	Subtilisin-like protease SBT3.10
BnaA02g31710D	86.0485	65.8816	199.675	132.468	30.7301	32.3973	50.9938	56.6111	down		At5g26710	F21E10.12	Glutamate--tRNA ligase
BnaA02g32630D	0.585021	0.672614	0.916405	1.0067	4.84951	4.44166	3.81016	3.64498	up		At1g58602	R18I.4	Probable disease resistance protein
BnaA02g36610D	39.2013	25.1441	53.2638	38.2642	18.5862	10.9553	25.728	18.9471	down		At5g46630	AP2M	AP-2 complex subunit mu
BnaA03g08940D	3.87842	6.5722	4.23175	4.05743	1.29465	1.53735	1.03187	1.2643	down		At5g60360	ALEU	Thiol protease aleurain
BnaA03g11670D	406.995	332.266	157.606	176.628	51.3715	46.3195	59.8362	35.0112	down			GOS2	Protein translation factor SUI1 homolog
BnaA03g15200D	191.288	117.963	130.287	125.844	73.1468	51.1055	62.9881	42.4227	down		At2g25450	GSL-OH	Probable 2-oxoacid dependent dioxygenase
BnaA03g24080D	1.49979	2.11285	0.745196	1.39054	4.03161	5.98265	3.53468	4.15862	up		At1g34300	F23M19.5	G-type lectin S-receptor-like serine/threonine-protein kinase
BnaA03g24870D	2.54237	2.38258	4.2075	5.69877	8.628	13.6764	41.1447	12.7114	up		At4g11850	PLDGAMMA1	Phospholipase D gamma 1
BnaA03g31390D	6.71501e-15	0.00558412	3.83396e-14	1.38553e-15	42.7222	45.8115	51.2732	14.0636	up		At4g30660	T10C21.10	UPF0057 membrane protein
BnaA03g32200D	0.137411	0.12888	0.256387	0.061089	1.55544	1.54114	1.45135	0.809981	up		At3g12280	RBR1	Retinoblastoma-related protein 1
BnaA03g36810D	30.9828	49.8949	31.4452	20.7966	4.60629	13.3786	5.95568	3.6907	down		At3g22840	ELIP1	Early light-induced protein 1
BnaA03g44570D	15.0832	11.8086	11.8586	6.05015	4.39968	3.56235	4.70984	1.27266	down		At4g20780	CML42	Calcium-binding protein CML42
BnaA03g45280D	177.314	219.763	82.6045	63.9863	58.9984	79.4696	43.1066	32.8824	down		At4g22310	MPC4	Mitochondrial pyruvate carrier 4
BnaA03g50560D	207.263	277.844	575.168	211.614	28.0005	23.5373	63.3623	18.0788	down		At2g14580	PRB1	Pathogenesis-related protein 1
BnaA03g50570D	138.393	124.84	205.126	55.0354	11.595	12.8721	86.0782	21.3136	down		At2g14610	T6B13.15	Pathogenesis-related protein 1
BnaA03g52320D	4.35747	3.07216	4.29712	4.25228	0.956604	0.837601	1.38848	0.353718	down		At4g33030	SQD1	UDP-sulfoquinovose synthase
BnaA04g03520D	0.4797	0.933298	0.149466	0.301648	4.69771	23.9902	4.29946	6.48526	up
BnaA04g13280D	13.5745	20.1792	12.8501	14.9625	0.325568	0.327923	1.05891	0.33972	down
BnaA04g17650D	1.35471	1.46717	0.139794	0.609672	4.76427	6.09874	5.10176	5.88052	up
BnaA04g25270D	4.06546	3.3125	3.89716	6.39851	0.32841	0.0815654	0.147739	0.204932	down			UTP3	Something about silencing protein 10
BnaA04g25560D	5.2297	1.72092	2.98	2.52445	20.8714	10.0085	23.3812	6.57836	up		At2g44110	MLO15	MLO-like protein 15
BnaA04g26120D	45.4636	76.6683	44.6995	44.2345	131.773	171.549	111.426	194.797	up		At4g00100	RPS13B	40S ribosomal protein S13-2
BnaA05g03210D	9.79606	4.22434	6.64296	5.89469	26.8459	52.4902	36.3449	36.9575	up		At2g4316	EPSIN2	Clathrin interactor EPSIN 2
BnaA05g03920D	1.84271	1.15732	3.30234	0.147806	9.01245	9.1812	25.7968	5.97463	up
BnaA05g10610D	27.7665	20.5602	12.2744	20.3362	65.2732	115.339	57.8019	75.4321	up
BnaA05g10620D	13.2599	11.1383	8.47634	9.41084	45.7805	43.3157	37.4128	42.6015	up
BnaA05g13850D	2.63571	0.000247597	0.000392342	0.322599	9.55571	14.7081	6.81851	14.3855	up		At1g55300	TAF7	Transcription initiation factor TFIID subunit 7
BnaA05g15290D	0.724086	13.1757	0.976853	0.789657	14.8637	41.3822	17.1433	22.7721	up		At1g51650	F19C24.25	ATP synthase subunit epsilon
BnaA05g15730D	1.82107	1.8752	1.6828	2.04821	0.113934	0.0459903	0.0712542	0.0495816	down
BnaA05g16320D	4.77099	0.571053	0.0827234	0.62899	28.6501	58.5783	24.4689	57.4971	up		At1g32210	DAD1	Dolichyl-diphosphooligosaccharide--protein glycosyltransferase subunit DAD1
BnaA05g17000D	7.24509	7.68954	6.73705	2.13943	0.0920189	1.22587	0.00413414	7.26905e-09	down		At3g22630	PBD1	Proteasome subunit beta type-2-A
BnaA05g17010D	8.01011	24.5696	3.86948	1.94011	0.867495	2.21151e-06	0.00706766	0.000316924	down
BnaA05g17780D	9.90599	5.06123	6.26801	3.44345	34.7367	13.6159	22.1561	11.51	up		At2g19050	T20K24.6	GDSL esterase/lipase
BnaA05g20060D	1.82611	2.35676	1.98532	1.37917	0.235245	0.154299	0.150442	0.0754592	down
BnaA05g20940D	9.11433	9.91037	17.4298	2.16681	48.89	48.6459	131.865	56.3194	up
BnaA05g20950D	121.498	135.372	157.65	42.4467	609.632	711.901	1306.69	570.85	up
BnaA05g21100D	10.0344	9.49318	43.3464	16.2181	2.56426	1.68661	9.39489	3.84603	down		At2g23610	MES3	Methylesterase 3
BnaA05g24740D	2.14285	5.63163	3.51834	2.904	10.0589	19.1968	9.93286	9.97474	up		At3g14840	LRR-RLK	Probable leucine-rich repeat receptor-like serine/threonine-protein kinase
BnaA05g27460D	4.62102	4.76525	5.74742	9.67731	25.801	26.5321	29.887	44.0779	up
BnaA05g27560D	1.28559	3.89848	1.05451	1.83715	6.9157	14.4443	8.37079	8.17287	up		At3g11480	BSMT1	Salicylate/benzoate carboxyl methyltransferase
BnaA05g32600D	4.52905	6.11984	1.98337	2.09357	0.121431	0.00620722	0.00353992	0.000968592	down		ATP23	ATP23	Mitochondrial inner membrane protease ATP23
BnaA05g36230D	15.5376	39.4543	58.1523	21.4118	6.2413	8.53266	17.8773	10.8581	down		At3g22060	CRRSP38	Cysteine-rich repeat secretory protein 38
BnaA05g36290D	30.0741	29.4316	18.5455	13.3013	1.46537	3.42218	3.6651	0.40264	down		At1g31860	HISN2	Phosphoribosyl-ATP pyrophosphatase
BnaA06g00700D	2.36473	3.15086	8.96406	8.32394	0.313372	0.181883	0.736251	2.94425	down		At4g08500	MEKK1	Mitogen-activated protein kinase kinase kinase 1
BnaA06g03290D	0.131901	7.41806e-21	1.17144e-14	6.55664e-19	7.92849	2.90096	7.14381	3.44544	up		At1g49040	SCD1	DENN domain and WD repeat-containing protein SCD1
BnaA06g03570D	1.02977	0.668541	0.3423	1.53337	20.0702	21.2767	19.6223	13.4921	up		At5g13320	GH3.12	4-substituted benzoates-glutamate ligase GH3.12
BnaA06g04320D	0.224543	3.0133	0.22739	0.637947	40.2126	58.9829	25.7537	20.249	up				Histone H4
BnaA06g04340D	3.65869	0.571024	3.04408	4.50686	16.8246	25.9943	21.1991	22.8072	up			NGDN	Neuroguidin
BnaA06g08600D	65.2471	32.6928	46	50.7561	11.4143	1.74127	12.2012	2.8166	down		At1g04410	MDH1	Malate dehydrogenase 1
BnaA06g14660D	11.0898	8.60544	2.43607	5.74533	26.0658	46.4038	11.4629	24.1813	up		At1g20823	ATL80	RING-H2 finger protein ATL80
BnaA06g15260D	2.57254	4.03857	0	5.64002e-06	20.9408	19.8078	24.9493	22.3595	up
BnaA06g16690D	7.0589	5.66453	5.91127	7.58716	18.2253	18.4048	16.8833	21.1383	up
BnaA06g16930D	26.3397	26.8483	49.4658	51.0724	12.4911	7.69683	15.5323	21.3432	down
BnaA06g27480D	2.3159	0.611387	2.67333	1.77598	0.371716	0.00765896	0.218155	0.339105	down		At5g25120	CYP71B11	Cytochrome P450 71B11
BnaA06g29180D	0.222705	0.151629	0	0.224553	2.75981	3.83475	2.882	5.66979	up
BnaA06g35830D	9.5726	14.1457	2.8243	2.62292	51.0384	84.3948	50.8975	53.5236	up		At1g43170	ARP1	60S ribosomal protein L3-1
BnaA06g37680D	1.39523	0.241582	0.162381	0.122693	6.043	2.0484	1.80913	3.87699	up		At1g49990	F2J10.12	F-box protein
BnaA06g38070D	5.26837	7.01214	18.6451	16.7312	1.78959	1.78232	7.69403	6.06996	down			CYP87A3	Cytochrome P450 87A3
BnaA07g00400D	25.0467	143.519	58.2172	60.7241	3.76586e-07	0.00874099	1.5024	17.2209	down
BnaA07g02280D	0.000580525	0.755112	4.54999e-07	0.0012839	2.36186	8.46456	2.74499	2.6379	up
BnaA07g04500D	86.6384	119.093	50.2186	58.5546	17.9595	9.58589	8.70168	11.1881	down				Transmembrane protein 256 homolog
BnaA07g06080D	8.16955	4.44315	2.32758	6.21635	18.221	45.7266	12.3095	15.9006	up		At3g24230	MUJ8.14	Probable pectate lyase 9
BnaA07g15250D	0.00222101	0.000174264	8.48841e-05	7.906e-08	1.60692	5.08447	3.73623	1.71644	up		At5g41060	PAT06	Probable protein S-acyltransferase 6
BnaA07g17630D	0.538598	0.84259	0.636216	0.681137	1.94246	4.38145	2.51348	2.66708	up		At2g46450	CNGC12	Probable cyclic nucleotide-gated ion channel 12
BnaA07g20220D	0.12011	0.0364692	0.0916319	6.91446e-06	1.19509	1.57136	1.06969	1.12703	up		At1g79680	WAKL10	Wall-associated receptor kinase-like 10
BnaA07g20930D	5.08175	6.49217	6.08626	11.8069	29.0352	48.4742	18.7667	40.9596	up		At1g77540	T5M16.13	Acetyltransferase
BnaA07g27530D	0.474698	0.277649	0.159764	0.335807	3.99543	4.41413	5.97666	4.28795	up		At5g66670	MSN2.5	UPF0496 protein
BnaA07g31530D	12.3137	17.082	4.58045	6.78819	30.2382	41.3856	18.1621	23.2644	up		At1g74410	ATL24	NEP1-interacting protein-like 2
BnaA07g34770D	3.10876	3.07067	1.02532	1.34645	9.8005	7.52497	6.78272	4.93254	up		At4g11170	F2P3.8	Putative disease resistance protein
BnaA07g36430D	0.467628	0.108495	0.000157792	1.61973e-16	5.10395	4.279	4.8699	2.17431	up		At3g23300	MLM24.3	Probable methyltransferase PMT1
BnaA08g00370D	0.795348	0.964326	0.727866	0.865997	7.70063	5.93515	8.22637	6.20999	up			SPBC2A9.03	Uncharacterized WD repeat-containing protein C2A9.03
BnaA08g02870D	1.77706	7.54737	5.25952	2.69654	4.0058e-06	1.67034e-05	0.56771	2.38571e-06	down		At4g19960	POT9	Potassium transporter 9
BnaA08g03050D	21.5565	16.2601	19.3845	23.2971	1.3036	3.37772	0.10407	1.6166	down				Non-specific lipid-transfer protein 2
BnaA08g10710D	0.000373501	0.0309367	0.0136587	0.165764	0.539358	1.53095	0.858522	1.56998	up		At4g24120	YSL1	Metal-nicotianamine transporter YSL1
BnaA08g16410D	23.2834	58.2743	98.6228	19.0105	7.03845	1.04009	2.39863	1.60292e-06	down
BnaA08g16880D	29.3825	26.2203	40.0037	31.0205	2.91993	1.88965	2.3289	1.05199	down		At3g18610	NUCL2	Nucleolin 2
BnaA08g29410D	13.5094	21.9159	31.3392	23.0391	5.67217	11.0066	6.50005	8.43148	down
BnaA08g29420D	11.3819	20.108	13.3233	15.0533	4.8395	8.65144	5.33697	5.05025	down
BnaA08g30660D	0.055268	0.176586	0.000163557	0.0386074	2.22112	2.47665	1.0689	1.02894	up		At1g70530	CRK3	Cysteine-rich receptor-like protein kinase 3
BnaA08g31530D	0.0470627	0.0235973	0.0194915	0.0138011	1.46098	1.81143	1.35891	1.33707	up		At1g14610	TWN2	Valine--tRNA ligase
BnaA09g02390D	3.84234	3.61588	2.96106	2.25523	9.23985	10.7676	7.23214	6.06419	up		At3g28860	ABCB19	ABC transporter B family member 19
BnaA09g02410D	4.01788	41.2444	9.73099	9.22099	42.8518	152.618	45.8262	57.6491	up		At3g28900	RPL34C	60S ribosomal protein L34-3
BnaA09g02440D	2.58209e-08	1.43402e-08	6.38164e-30	7.09131e-21	2.07757	3.42666	5.88997	8.67811	up		F12A21.16	F12A21.16	Probable thimet oligopeptidase
BnaA09g02770D	4.17303	6.5138	6.48311	15.7209	29.2111	27.4835	21.0992	35.2938	up
BnaA09g17640D	11.2972	9.35006	5.01096	6.73345	4.07575	4.00987	1.98644	2.17462	down		At1g48800	TPS28	Terpenoid synthase 28
BnaA09g19410D	0.187932	5.38816e-75	2.29255e-05	5.92892e-87	2.44525	2.78998	2.13583	2.4858	up
BnaA09g20080D	9.0581	11.5664	3.07135	4.93434	29.5932	55.9984	65.5829	23.9219	up
BnaA09g22270D	24.9471	12.7299	20.1269	5.07136	2.94502e-10	2.79017e-11	6.05242e-13	1.19523e-07	down
BnaA09g28400D	78.7477	85.0952	133.186	77.3627	17.3531	25.9275	42.9676	27.4707	down
BnaA09g33440D	2.53332	5.78237	6.8125	5.82858	0.25895	0.998816	2.95138	2.27954	down		At3g53160	UGT73C7	UDP-glycosyltransferase 73C7
BnaA09g40700D	0.225128	0.139793	0	0.10344	2.74391	4.68466	3.32525	6.98855	up		At2g41360	F13H10.9	Putative F-box/kelch-repeat protein
BnaA09g40890D	5.82164	3.39085	2.14579	3.18729	12.2771	12.4593	8.77907	13.1848	up		At1g11280	T28P6.7	G-type lectin S-receptor-like serine/threonine-protein kinase
BnaA09g42030D	6.44638	6.36341	6.37509	7.50716	2.89079	1.47129	1.76816	1.12008	down		At2g23350	PAB4	Polyadenylate-binding protein 4
BnaA09g42640D	44.473	105.468	66.852	42.5548	12.857	41.3687	20.6001	15.0947	down		At2g22425	F14M13.3	Probable signal peptidase complex subunit 1
BnaA09g47430D	0.708344	0.718967	0.340305	0.598061	8.13703	12.8676	10.7668	8.42289	up		At1g53080	F8L10.6	Lectin-like protein
BnaA09g51190D	21.1263	42.5759	22.1953	37.0915	8.21809	18.1741	10.1462	10.5932	down		At1g02750	DI19-2	Protein DEHYDRATION-INDUCED 19 homolog 2
BnaA09g51380D	138.172	95.3949	556.854	341.733	17.1923	31.6428	34.7971	58.6422	down
BnaA09g51430D	23.569	26.403	28.7559	19.4001	9.07416	12.5762	12.0563	7.81367	down		At1g02280	TOC33	Translocase of chloroplast 33
BnaA09g51800D	9.75862	7.79478	8.92154	9.04648	4.02281	3.56497	4.0547	2.84788	down		At5g41260	K1O13.5	Probable serine/threonine-protein kinase
BnaA09g52260D	22.6649	27.2956	23.2223	39.982	61.9786	65.3913	147.014	106.687	up		NAT1 SNAT3	SLC38A3	Sodium-coupled neutral amino acid transporter 3
BnaA09g54540D	1.85643	0.392409	0.147014	1.55867e-10	16.1885	11.3071	18.9892	15.0545	up		At1g29470	F15D2.5	Probable methyltransferase PMT24
BnaA10g03360D	0.0830831	0.221999	0.146617	0	6.49394	2.78134	9.18621	8.31196	up
BnaA10g07800D	23.0464	27.6523	26.2058	17.6464	4.00373	5.42513	5.20379	2.54532	down		At5g51700	RAR1	Cysteine and histidine-rich domain-containing protein RAR1
BnaA10g08960D	40.4751	72.8883	55.0904	35.165	15.9112	18.7618	11.5517	17.2386	down
BnaA10g09300D	5.0052e-05	0.00301374	0.000183743	0.00460237	1.95212	1.44406	2.64809	2.90202	up		At1g08510	FATB	Palmitoyl-acyl carrier protein thioesterase
BnaA10g14640D	5.42091	11.2058	7.97707	9.44117	0.432576	0.684479	0.934596	0.509681	down		At5g25290	F18G	F-box protein
BnaA10g15900D	433.12	440.507	875.429	568.038	192.143	139.716	232.724	196.013	down			TSJT1	Stem-specific protein TSJT1
BnaA10g16700D	0.717539	0.562706	0.738348	0.659322	13.9292	7.35848	8.30644	5.90196	up		At5g18120	APRL7	5'-adenylylsulfate reductase-like 7
BnaA10g21510D	62.3979	57.4152	71.1813	61.989	177.124	135.489	184.134	164.466	up		At5g10860	CBSX3	CBS domain-containing protein CBSX3
BnaA10g24080D	13.6079	26.2561	109.337	60.6427	4.35742	6.45832	10.9031	10.7551	down		At5g06860	PGIP1	Polygalacturonase inhibitor 1
BnaA10g27050D	2.72993	3.32902	3.37037	2.69389	8.42193	11.798	8.88408	9.77574	up		At1g79730	VIP2	Protein PAF1 homolog
BnaA10g27270D	3.30534	19.9982	12.6585	6.98272	22.9388	64.9687	39.2882	16.3853	up			SPAC24B	Uncharacterized protein C24B11.05
BnaA10g27350D	1.21422	2.72898	1.58206	2.10191	4.82068	8.75601	5.30319	11.2966	up
BnaA10g27520D	1.43196	3.21897	0.294156	0.640127	7.14127	9.58134	5.58098	6.43243	up		At3g09070	MZB10.10	UPF0503 protein
BnaA10g30550D	8.38461	4.41178	1.81741	5.36626	48.6926	58.8165	58.0399	36.9534	up
BnaAnng00560D	42.3009	115.321	26.998	47.079	98.9011	250.636	92.1054	147.408	up		At5g02960	RPS23B	40S ribosomal protein S23-2
BnaAnng11640D	7.17986	3.0987	4.23009	5.96077	18.1434	10.3202	26.0542	26.4558	up		At4g35090	CAT2	Catalase-2
BnaAnng23280D	20.6173	11.645	2.63702	4.17199	61.3641	32.245	35.6012	22.8301	up		At5g52970	MNB8_3	Thylakoid lumenal 15.0 kDa protein 2
BnaAnng23410D	0.946406	0.312298	0.0626628	0.0930254	6.07034	12.7639	6.63799	8.91745	up		At5g08020	RPA1B	Replication protein A 70 kDa DNA-binding subunit B
BnaAnng24620D	1.32765	1.37652	0.0620825	0.593104	6.0085	5.96938	5.98087	3.37029	up		At3g02570	PMI1	Mannose-6-phosphate isomerase 1
BnaAnng28200D	2.61683e-49	0.00313993	1.12218e-46	3.07045e-58	4.45868	2.63066	2.84613	11.5816	up		At5g47320	RPS19	40S ribosomal protein S19
BnaAnng30630D	8.98557	10.0246	52.1705	26.3519	2.9637	3.16937	8.03519	3.92745	down		At5g63530	HIPP07	Heavy metal-associated isoprenylated plant protein 7
BnaAnng33390D	230.063	221.911	409.397	371.153	89.5378	58.3809	57.3869	63.393	down
BnaAnng36240D	0.127806	0.160894	0.0812354	0	2.21646	6.76398	2.4106	2.17497	up
BnaAnng39780D	0.840865	0.427189	0.00879282	2.43111e-07	6.53411	5.47581	3.67306	5.96471	up
BnaAnng40240D	1.72008	10.9477	9.8667	7.91278	0.000118699	1.43253	2.12687e-16	1.28098e-07	down
BnaAnng40820D	4.14228	5.66101	3.4475	3.99272	23.4289	32.4351	20.4865	18.7226	up
BnaC01g05780D	0	0	6.48977e-24	5.51219e-05	1.42512	1.61368	1.99692	1.95775	up		At4g34100	SUD1	Probable E3 ubiquitin ligase SUD1
BnaC01g17990D	0.646403	8.75716e-06	0.180023	0.821954	13.4854	4.32589	13.0714	4.78514	up		At4g26010	PER44	Peroxidase 44
BnaC01g22870D	0.147256	8.07611e-06	0.000612279	0.0112085	1.64632	3.77306	0.780807	4.16576	up
BnaC01g25210D	3.35563	5.43962	4.93591	5.0126	0.257477	0.133803	3.12459e-37	0.543474	down
BnaC01g31230D	49.5028	5.37729	0.00259677	6.45428	100.238	106.89	97.5967	101.853	up				Probable non-specific lipid-transfer protein AKCS9
BnaC01g40210D	132.203	128.803	141.427	134.469	65.9515	46.1821	56.3125	34.1949	down		At1g13440	GAPC2	Glyceraldehyde-3-phosphate dehydrogenase GAPC2
BnaC01g43360D	0	0.271173	0.294141	0.305234	9.44983	21.4653	5.02143	14.779	up
BnaC02g00320D	163.3	180.854	178.049	144.54	47.79	53.6962	48.3033	41.4218	down		At5g10450	GRF6	14-3-3-like protein GF14 lambda
BnaC02g01810D	10.1921	13.1579	16.5567	7.32592	4.98106	4.91017	5.16611	2.98107	down			CYP93A1	3
BnaC02g02960D	30.6795	25.6809	30.8418	29.2812	10.1125	11.4233	10.4014	8.34863	down
BnaC02g03550D	438.839	300.074	202.371	267.394	101.981	154.99	58.4084	106.514	down				Metallothionein-like protein type 2
BnaC02g04160D	15.6173	10.4659	15.367	13.6769	7.55354	4.89783	4.81032	5.38877	down			Cog8	Conserved oligomeric Golgi complex subunit 8
BnaC02g05690D	4.87962	31.2762	3.39833	17.4028	0	0	0	0	down
BnaC02g07040D	25.0321	17.4156	31.3108	14.2334	10.8944	5.21352	8.38033	1.6841	down		At3g44300	NIT2	Nitrilase 2
BnaC02g10480D	1.80187	0.778598	0.151868	0.557483	16.0692	42.0663	16.1309	31.3142	up		At5g58830	SBT4.8	Subtilisin-like protease SBT4.8
BnaC02g10710D	0.070093	0.228279	0.266074	0.269499	4.06715	5.83513	3.18034	3.93713	up		At1g26370	RID1	Pre-mRNA-splicing factor ATP-dependent RNA helicase DEAH10
BnaC02g22590D	11.9949	14.5585	37.1313	25.2539	5.6327	4.25003	6.06395	6.48557	down		At1g74020	SSL12	Protein STRICTOSIDINE SYNTHASE-LIKE 12
BnaC02g31650D	0.496181	0.152064	0.0849671	1.61182	5.94199	15.5817	9.34253	16.6092	up			CDKF-4	Cyclin-dependent kinase F-4
BnaC02g33920D	15.3166	12.4816	10.9936	11.0324	40.5882	69.5298	54.4725	57.6864	up		At5g36290	T30G6.16	GDT1-like protein 3
BnaC02g38400D	14.4665	13.2144	9.89369	7.02184	37.3402	36.6105	32.7917	23.954	up		At5g48180	NSP5	Nitrile-specifier protein 5
BnaC02g39560D	0.778234	0.467509	0	0.185415	4.23206	15.9908	5.50708	5.78113	up		At2g01735	RIE1	E3 ubiquitin protein ligase RIE1
BnaC02g39910D	88.9399	63.1654	61.0901	74.407	7.11938	7.94585	8.4563	1.35205	down		At1g04820	TUBA4	Tubulin alpha-4 chain
BnaC02g44090D	0	0.224524	0.211497	0	2.78385	3.38923	4.37541	4.71478	up		At1g57750	CYP96A15	Alkane hydroxylase MAH1
BnaC02g48170D	2.05147	4.68281	5.24924	5.06932	0.0945881	0.146417	0.372259	0.0166392	down
BnaC02g48340D	0.366762	0.000410224	1.33712e-10	1.69153e-09	3.62773	3.06412	2.35959	4.68782	up
BnaC03g11660D	1.16791	0.690527	1.20651	1.89618	0.28432	0.174303	0.47279	0.245771	down		At5g59670	MTH12.12	Receptor-like protein kinase
BnaC03g17600D	22.7908	18.6639	27.8132	15.8043	7.50592	4.77491	6.76931	3.1396	down		At2g31570	GPX2	Probable glutathione peroxidase 2
BnaC03g23020D	1.26255	0.710778	1.0142	0.601502	4.84568	12.7442	10.0403	11.7203	up
BnaC03g23090D	11.8429	16.3484	12.3852	14.7653	30.2814	55.3474	29.5249	63.3208	up		At5g09350	PI4KB2	Phosphatidylinositol 4-kinase beta 2
BnaC03g41130D	3.03172	1.32448	1.80718	1.28393	11.567	10.6806	11.0783	9.43818	up		At3g19760	RH2	DEAD-box ATP-dependent RNA helicase 2
BnaC03g41590D	9.23082	9.68573	2.47363	4.14255	73.4081	23.0128	16.4999	20.1358	up		At3g58210	F9D24.120	MATH domain and coiled-coil domain-containing protein
BnaC03g48090D	101.911	44.9895	291.794	110.288	12.5791	10.6185	53.3619	57.4014	down		At2g17850	STR17	Rhodanese-like domain-containing protein 17
BnaC03g59590D	10.3064	13.6238	2.95455	4.54336	33.9968	57.2365	37.1202	36.4827	up
BnaC03g60050D	0.25615	3.86495	0.752684	2.77099	10.9159	22.4351	11.9613	14.4518	up		At4g38580	HIPP26	Heavy metal-associated isoprenylated plant protein 26
BnaC03g60460D	23.2961	28.1881	18.5576	11.6602	54.4074	128.462	65.8004	113.65	up		At4g39200	RPS25E	40S ribosomal protein S25-4
BnaC03g63410D	50.2364	37.7266	20.2845	37.2091	103.299	89.7387	90.8881	82.4659	up		At4g19840	PP2A1	Protein PHLOEM PROTEIN 2-LIKE A1
BnaC03g66670D	17.8502	27.7217	24.5322	30.9819	3.2924	4.34657	3.63982	1.04858	down		At4g33330	GUX2	UDP-glucuronate:xylan alpha-glucuronosyltransferase 2
BnaC03g69360D	11.9135	33.1841	9.62434	19.3216	2.13835	1.21022	1.90268	2.17857	down
BnaC03g77680D	53.6196	109.68	75.6637	44.6935	16.4863	29.0109	13.0939	18.6508	down			APS1	Acid phosphatase 1
BnaC04g00570D	7.124	10.9563	3.62788	4.011	14.7115	26.8364	8.67925	10.7819	up		At2g46880	PAP14	Probable inactive purple acid phosphatase 14
BnaC04g03540D	3.7889	2.63259	4.4499	0.5977	19.0203	11.4647	34.9284	13.2993	up
BnaC04g07430D	0.137275	1.238e-19	0.0325559	0.0194951	0.945728	0.432134	0.648221	0.571254	up
BnaC04g07470D	0.323889	0.491428	0.0628049	0.0217878	1.53047	4.1444	1.39628	2.4048	up			brf1	Transcription factor IIIB 60 kDa subunit
BnaC04g07950D	0.932287	0.651976	0.984387	1.4563	2.83364	3.13113	5.34011	4.44536	up
BnaC04g16070D	1.21447	1.22019	0.184314	0.915427	5.71109	17.354	5.04074	8.16285	up
BnaC04g16180D	1.92508	1.93542	1.15327	1.77588	11.2782	24.1435	13.9339	23.7463	up		At2g17870	CSP3	Cold shock domain-containing protein 3
BnaC04g16190D	2.79888	1.44423	1.38923	1.3516	0.133576	2.78801e-06	9.65641e-07	6.10864e-07	down		At2g28110	IRX7	Probable glucuronoxylan glucuronosyltransferase IRX7
BnaC04g19530D	3.4324	8.10579	4.26606	5.84213	0.187623	3.41621e-11	0	0	down
BnaC04g37380D	0.588617	2.28175	0.562382	0.749038	2.78471	7.0171	3.94096	4.29925	up		At4g23250	CRK17	Cysteine-rich receptor-like protein kinase 17
BnaC04g37570D	3.34594	1.20752	4.54661	3.22903	15.3961	9.82049	40.7086	52.0209	up		At1g71400	RLP12	Receptor-like protein 12
BnaC04g38730D	0.0553295	0.000131957	1.58576e-08	1.1264e-05	2.71997	0.860088	0.561509	0.575734	up		At3g01670	SEOA	Protein SIEVE ELEMENT OCCLUSION A
BnaC04g44630D	49.5028	5.37729	0.00259677	6.45428	100.238	106.89	97.5967	101.853	up				Probable non-specific lipid-transfer protein AKCS9
BnaC04g50320D	2.11407	3.88394	4.03936	2.52623	0.563581	0.369323	0.280223	0.707059	down		At2g45550	CYP76C4	Cytochrome P450 76C4
BnaC05g00380D	5.21786	6.03411	4.96816	6.1229	10.7467	15.9738	13.4745	15.612	up			Acot8	Acyl-coenzyme A thioesterase 8
BnaC05g01780D	8.02807	12.8342	38.7307	25.2916	2.89881	5.79089	14.4338	10.8421	down		At1g03170	FAF2	Protein FANTASTIC FOUR 2
BnaC05g04550D	2.18536	1.68265	2.49987	2.501	11.4845	6.48435	8.39227	9.91577	up		At1g06640	F12K11.27	1-aminocyclopropane-1-carboxylate oxidase homolog 2
BnaC05g15920D	0	0.104706	0.123792	0	2.24988	2.36498	3.42893	1.75518	up
BnaC05g22330D	6.91117	9.93824	9.13771	11.3963	18.8424	25.5311	19.6387	27.2679	up			sec61a	Protein transport protein Sec61 subunit alpha
BnaC05g29950D	1.49386	1.05874	1.8754	2.12596	5.30609	5.48549	4.6685	9.29565	up
BnaC05g31640D	0.319449	0.182958	0.344104	0.51867	3.90686	5.45689	2.39182	3.74673	up
BnaC05g32850D	2.60407	3.0074	3.22687	4.60268	0.180498	0.386151	0.000366433	0.000678103	down			DHBK	Putative 3
BnaC05g33680D	120.286	64.4973	211.237	64.706	353.292	195.318	899.201	222.671	up
BnaC05g36200D	1.34512e-08	1.34325	0.00592548	0.778448	4.92698	9.30483	3.75782	7.186	up		At3g17240	LPD2	Dihydrolipoyl dehydrogenase 2
BnaC05g42640D	6.95315	6.16541	3.6096	7.16321	14.8198	24.4364	13.3714	19.902	up		At4g04690	FBX15	Putative F-box only protein 15
BnaC05g42770D	1.59428	5.31268	0.827372	0.69949	7.62832	24.6109	9.97978	8.11666	up			MTH_1511	Putative arsenical pump-driving ATPase
BnaC05g42780D	10.0905	10.7575	4.694	3.65716	21.1256	32.1262	23.3594	25.6986	up		At3g10340	PAL4	Phenylalanine ammonia-lyase 4
BnaC05g42850D	7.96292	8.32349	6.66907	13.0761	27.8337	25.901	34.9718	41.5129	up
BnaC05g42860D	6.3809	5.16903	7.74872	4.31734	18.6232	11.1925	19.5793	24.0177	up		At3g10230	LCY1	Lycopene beta cyclase
BnaC05g43020D	11.8825	19.3651	17.2839	7.8628	32.2893	50.4234	38.0157	24.5635	up
BnaC05g46600D	1.40535	0.292386	0.0567163	0.140437	6.05938	4.29277	2.64323	2.55047	up		At3g05180	T12H1.15	GDSL esterase/lipase
BnaC05g48360D	0.258351	0.806167	0.00102432	0.0117782	10.4769	11.9441	4.91631	9.89648	up		At3g02290	F14P3.6	E3 ubiquitin-protein ligase
BnaC05g48530D	2.08175	1.52452	2.79382	1.47586	5.74099	10.0196	9.15773	8.82921	up		At3g02100	UGT83A1	UDP-glycosyltransferase 83A1
BnaC05g48550D	1.88718	0.239691	0.266415	3.07901	33.721	17.8875	32.9725	19.2606	up		At3g02090	F1C9.12	Probable mitochondrial-processing peptidase subunit beta
BnaC05g48560D	8.87027	16.6166	4.09783	3.49902	43.2596	63.2748	49.1291	60.7919	up		At3g02080	RPS19A	40S ribosomal protein S19-1
BnaC05g48570D	0.153914	0.226122	1.08271e-15	0.28497	3.30984	4.94513	1.84789	2.98125	up		At3g01040	GAUT13	Probable galacturonosyltransferase 13
BnaC05g48610D	0.144171	0.000109838	6.40536e-05	0.315685	6.04002	6.3708	3.9866	4.46309	up		At3g01100	HYP1	CSC1-like protein HYP1
BnaC05g48620D	6.6355	0.833803	0.520542	5.10136	149.877	89.882	90.3459	135.278	up		At3g01120	CGS1	Cystathionine gamma-synthase 1
BnaC05g48650D	0.32852	0.149295	0.337296	0.288791	5.51729	5.56786	6.30893	7.16599	up			esf1	Pre-rRNA-processing protein esf1
BnaC05g48660D	0.130771	0.482854	1.2129e-07	0.444768	6.49496	10.0896	4.96852	12.9401	up		At5g19025	T16G12_60	Uncharacterized protein
BnaC05g48670D	4.37138	1.9287	3.22794	3.18879	13.9787	12.0344	13.5858	11.8624	up		At3g01180	SS2	Starch synthase 2
BnaC05g48680D	2.63233	0.167425	0.100356	6.76384	73.2409	35.8569	81.2237	22.1966	up		At3g01190	PER27	Peroxidase 27
BnaC05g48690D	4.9422	0.405299	0.585711	5.32647	26.3519	28.3082	114.612	34.1515	up		At3g01290	HIR3	Hypersensitive-induced response protein 3
BnaC05g48700D	0.800652	0.0806784	1.01458	0.825575	8.15248	8.49488	10.6499	9.33237	up		At3g01300	T22N4.7	Receptor-like serine/threonine-protein kinase
BnaC05g48740D	0.35494	0.0630831	0.136278	0.914795	19.9652	19.705	16.871	22.1006	up		At3g01340	SEC13A	Protein transport protein SEC13 homolog A
BnaC05g48750D	1.84688	3.97408	1.35676	1.64917	7.70561	17.1918	15.5588	15.3487	up		At3g01350	NPF5.9	Protein NRT1/ PTR FAMILY 5.9
BnaC05g48760D	0.117264	0.0576618	1.97125e-26	0.106086	6.34249	3.9606	4.77988	12.1413	up
BnaC05g48800D	3.19638	0.274874	0.400764	1.96996	38.9158	57.1981	86.7516	40.4148	up		At3g01420	DOX1	Alpha-dioxygenase 1
BnaC05g48900D	0.253687	0.0399123	0.424478	0.457691	13.0068	5.91368	6.5793	8.99217	up		At3g01520	F4P13.7	Universal stress protein A-like protein
BnaC05g49610D	2.38316	0.0106718	0.0292687	0.768302	9.47064	13.3377	4.7294	26.4422	up
BnaC05g51810D	87.6419	82.175	81.7945	34.1764	346.315	224.289	288.258	245.506	up
BnaC06g03980D	1.50903	0.335904	0.927818	1.33966	18.8784	24.7312	19.1064	18.8243	up		At4g34110	PAB2	Polyadenylate-binding protein 2
BnaC06g08370D	0.43604	0.00252282	1.56007e-05	0.261417	5.19668	3.80018	10.2817	4.89798	up		At1g34750	F21H2.4	Probable protein phosphatase 2C 10
BnaC06g11180D	2.20251	1.19014	2.93495	3.93356	7.48005	15.1521	9.74874	12.3753	up
BnaC06g12200D	5.2607	4.1848	3.30404	2.05137	0.764492	0.395594	0.494358	0.12098	down		At4g30160	VLN4	Villin-4
BnaC06g15630D	0.214772	0.0548887	0.0299999	0.0507977	1.15866	2.30391	1.68164	2.2258	up
BnaC06g17890D	5.76078	3.63991	9.54275	26.414	2.64562e-07	9.81414e-24	5.73869e-31	3.05717	down		At4g14600	dl3340w	Bet1-like protein
BnaC06g30780D	18.881	23.6495	18.706	5.24403	3.48787	1.12659	2.88839	0.517653	down		At3g42170	HAT	Zinc finger BED domain-containing protein DAYSLEEPER
BnaC06g34170D	1.2746	0.344161	0.416534	1.21483	14.454	55.8339	55.9302	32.6171	up		At1g73260	KTI1	Kunitz trypsin inhibitor 1
BnaC06g35200D	105.998	177.136	51.6907	23.3135	4.90594	11.8047	11.2239	3.91831	down		At1g07070	RPL35AA	60S ribosomal protein L35a-1
BnaC06g36880D	138.284	214.591	49.6803	40.4695	365.116	629.98	287.083	325.872	up		At1g76180	ERD14	Dehydrin ERD14
BnaC06g39270D	44.2031	74.2025	42.3834	33.7766	12.192	17.1411	18.9615	13.3831	down
BnaC06g39440D	20.7092	13.9683	16.2116	21.4555	3.38303	4.94425	3.90647	1.81214	down			DNAJC14	DnaJ homolog subfamily C member 14
BnaC06g40000D	46.4929	123.115	22.3505	29.4387	4.4761	26.8351	1.18132	11.3312	down
BnaC06g40070D	12.9678	16.5615	11.7956	12.9418	2.64366	1.86595	2.18693	4.13228	down		At1g80950	LPEAT1	Lysophospholipid acyltransferase LPEAT1
BnaC06g40310D	0.570932	1.36761	9.29925e-28	0.0953362	4.62983	8.37221	3.50669	10.985	up
BnaC07g01120D	2.60641	3.37516	0.607854	1.24096	5.70019	12.1967	2.79984	4.64695	up		At2g19930	RDR5	Probable RNA-dependent RNA polymerase 5
BnaC07g01390D	0.000554677	0.0226724	0.0249127	2.98657e-87	0.733022	1.02071	0.779296	0.754629	up
BnaC07g21510D	105.469	102.706	10.4908	46.6416	272.465	331.521	157.114	106.845	up		At2g02100	PDF2.2	Defensin-like protein 2
BnaC07g24400D	2.35681	4.07756	2.72195	2.27888	6.46326e-05	0.199477	0.145416	0.000618098	down		At4g27710	CYP709B3	Cytochrome P450 709B3
BnaC07g34030D	5.44879	8.2257	11.3553	8.37518	25.4342	19.7048	41.6247	46.8961	up
BnaC07g34050D	11.0055	6.39609	11.2572	13.767	52.1771	22.2769	61.1227	54.4591	up		At4g17040	CLPR4	ATP-dependent Clp protease proteolytic subunit-related protein 4
BnaC07g34060D	7.2981	1.68784	8.7124	7.13757	25.9391	14.2292	26.9023	25.2196	up		At4g17050	UGLYAH	(S)-ureidoglycine aminohydrolase
BnaC07g35930D	0.0765308	0.0365995	6.27309e-60	7.28165e-67	1.76053	0.683469	1.76798	0.660789	up			RPS4	Inactive disease resistance protein RPS4
BnaC07g35940D	6.13385e-12	0.911887	2.45943e-19	0.106712	7.57996	17.2325	25.794	8.05059	up
BnaC08g00860D	7.25754	9.50733	12.1145	9.71273	1.28832	1.12526	0.520239	0.829123	down
BnaC08g09650D	5.9501	3.64483	3.74244	4.36428	16.1187	9.51086	8.8533	9.75512	up		At4g14570	AARE	Acylamino-acid-releasing enzyme
BnaC08g10150D	26.5266	17.0187	23.2311	20.0882	9.95045	6.0389	9.65785	8.63401	down			TPRP-F1	36.4 kDa proline-rich protein
BnaC08g14460D	42.496	19.1563	71.8294	50.1721	13.3093	9.20431	27.3811	20.2648	down		At1g48100	F21D18.17	Polygalacturonase
BnaC08g15240D	0.282579	0.50921	0.27026	1.01383	2.63842	4.6365	2.94703	3.03729	up		At3g07610	JMJ25	Lysine-specific demethylase JMJ25
BnaC08g15530D	2.39743	3.0945	2.12272	5.85348	14.5239	18.5653	13.5947	14.8645	up
BnaC08g23210D	4.93233e-06	0.215452	9.62534e-09	0.202922	2.88244	4.35583	4.60241	4.04723	up		At4g28470	RPN1B	26S proteasome non-ATPase regulatory subunit 2 homolog B
BnaC08g40210D	0.0662613	0.644026	0.364887	0.414036	19.3382	6.99205	4.20785	3.20264	up		At1g13710	CYP78A5	Cytochrome P450 78A5
BnaC08g40360D	2.41583	4.75573	0.464769	2.40128	27.3661	37.6387	33.2166	39.7045	up
BnaC08g41300D	44.9666	33.6621	59.9013	46.1245	21.4231	13.9561	21.8901	18.2206	down		At1g12360	KEU	SNARE-interacting protein KEULE
BnaC08g43840D	324.622	274.08	263.011	252.62	110.472	132.9	94.4199	116.993	down		At1g04270	RPS15A	40S ribosomal protein S15-1
BnaC08g44140D	249.255	374.24	112.845	140.438	22.6165	27.6285	17.4183	5.40859	down		At1g05260	PER3	Peroxidase 3
BnaC08g45660D	7.54042e-06	0.485395	2.00762e-14	0.0315685	6.52642	21.4567	21.2108	16.3257	up		At1g01090	PDH-E1	Pyruvate dehydrogenase E1 component subunit alpha-3
BnaC08g45940D	22.6423	16.2794	29.2038	29.5827	7.3643	8.74196	7.82689	6.13038	down		At1g02860	BAH1	E3 ubiquitin-protein ligase BAH1
BnaC08g46130D	10.6702	9.69687	3.50588	4.66668	21.7902	21.172	14.5666	13.4346	up		At1g01120	KCS1	3-ketoacyl-CoA synthase 1
BnaC09g00290D	17.11	15.7638	13.9333	13.2491	7.70883	7.09685	6.07805	5.29855	down		At4g02930	TUFA	Elongation factor Tu
BnaC09g00400D	16.8093	14.8526	22.5205	19.4071	8.35759	6.37623	10.9886	9.73258	down		At4g03030	OR23	F-box/kelch-repeat protein OR23
BnaC09g01470D	21.0604	26.7697	20.8611	19.4841	10.2121	10.4991	9.45638	8.65545	down
BnaC09g01700D	52.8077	57.8	47.4856	41.3211	14.0056	13.3069	23.4173	18.2761	down		At3g28480	P4H7	Probable prolyl 4-hydroxylase 7
BnaC09g02030D	12.5428	11.9186	15.0087	8.84246	4.9514	3.53955	6.24217	2.3474	down		At3g29200	CM1	Chorismate mutase 1
BnaC09g02160D	0.65639	0.724125	0.765202	0.794735	0.0801172	0.0282148	0.0441266	0.0246363	down		At2g10440	MED15C	Probable mediator of RNA polymerase II transcription subunit 15c
BnaC09g07520D	30.1334	44.9071	25.145	22.0056	69.1776	131.923	54.8459	81.6504	up		At2g19480	NAP1	Nucleosome assembly protein 1;2
BnaC09g07570D	105.158	100.724	324.064	126.655	13.3506	17.9866	63.7069	40.8195	down
BnaC09g14580D	7.55079	11.3963	0.756382	1.81376	23.3322	37.4855	20.5003	17.456	up		At1g60810	ACLA-2	ATP-citrate synthase alpha chain protein 2
BnaC09g24570D	1.24825	0.785949	0.0642874	0.231716	5.86686	4.28224	4.63341	6.19725	up		At4g10310	HKT1	Sodium transporter HKT1
BnaC09g36150D	6.09673	11.396	12.3364	5.98356	1.19492	1.20275	1.38284	0.496468	down
BnaC09g36970D	19.9325	30.0978	6.89028	13.2416	40.67	128.03	36.6024	51.7812	up
BnaC09g38450D	1.8535	0.481896	1.95838	3.08916	19.3164	14.8868	17.5493	28.2183	up			TSJT1	Stem-specific protein TSJT1
BnaC09g43760D	0.306729	0.13689	0.0149921	1.14052	3.74076	2.59682	3.51692	8.20292	up
BnaC09g44330D	0.130577	0.0330894	0.000144687	0.00507175	0.602656	1.40068	1.62561	1.80214	up		At5g35210	PTM	DDT domain-containing protein PTM
BnaC09g50290D	23.4896	13.1827	19.8296	16.9506	8.28517e-23	0.000145424	7.27658e-08	0	down
BnaC09g52550D	30.319	55.5693	39.6597	26.3391	12.2295	13.0639	14.343	8.1208	down		At3g25780	AOC3	Allene oxide cyclase 3
BnaCnng01090D	2.57694	1.82089	1.08408	2.44608	0.262144	0.103224	0.0813345	0.000472648	down
BnaCnng01100D	23.2771	42.1446	31.1021	24.1746	7.26392	9.4953	6.27718	6.93251	down		At4g02080	SAR1A	GTP-binding protein SAR1A
BnaCnng01150D	25.3473	23.0293	27.4713	25.8286	4.82167	3.12722	3.6953	2.20594	down			vps51	Vacuolar protein sorting-associated protein 51 homolog
BnaCnng01370D	55.168	98.593	91.7711	73.4814	20.0949	16.6424	25.6159	10.6527	down			Cht10	Chitinase 10
BnaCnng02040D	17.7439	21.0389	19.0471	16.8958	38.8071	52.0275	45.3045	39.4089	up
BnaCnng02120D	4.35752	6.17874	4.3907	4.54331	12.2799	19.3861	11.788	13.2707	up		At4g00755	A_TM018A10.10	F-box protein
BnaCnng02170D	6.6885	6.55682	10.0821	8.59776	19.558	17.4889	25.5674	30.0781	up		At4g00720	ASK8	Shaggy-related protein kinase theta
BnaCnng02220D	3.74734	7.29192	3.3467	3.8515	10.2751	21.5956	9.78466	12.2342	up		At4g00590	F6N23.5	Putative threonine aspartase subunit beta
BnaCnng02360D	71.7354	77.6334	28.0912	35.7988	195.751	322.022	101.315	94.6658	up		At4g00430	PIP1.4	Probable aquaporin PIP1-4
BnaCnng05180D	42.1169	76.0429	31.3872	24.7992	6.93971	2.60399	4.65358	0.132421	down				Putative AC transposase
BnaCnng05290D	6.14987	4.5044	5.55782	5.90053	21.2455	13.996	18.6415	23.9965	up
BnaCnng05700D	3.74648	0.924944	1.90116	2.56405	0.411983	0.00787251	0.106454	0.365885	down		At4g39280	T22F8.180	Phenylalanine--tRNA ligase alpha subunit
BnaCnng08560D	8.62807	2.45387	1.06377	0.473033	26.408	16.0851	8.14003	3.64871	up		At2g46660	CYP78A6	Cytochrome P450 78A6
BnaCnng11420D	5.28145	5.32927	5.60791	2.15363	14.5662	15.6311	16.1453	19.0105	up		At1g14650	T5E21.13	Probable splicing factor 3A subunit 1
BnaCnng18330D	86.4916	138.6	66.5486	90.4709	28.7654	27.3943	27.7225	17.6338	down		At3g03100	T17B22.21	Probable NADH dehydrogenase [ubiquinone] 1 alpha subcomplex subunit 12
BnaCnng18340D	11.561	14.6506	18.3961	20.131	3.62016	3.12647	5.6096	2.11119	down		At3g03110	XPO1B	Protein EXPORTIN 1B
BnaCnng19060D	57.6542	83.7496	115.685	35.5197	6.97992	4.57655	21.1651	12.6298	down		At2g02930	GSTF3	Glutathione S-transferase F3
BnaCnng19260D	14.7266	11.8296	12.3307	9.65945	3.41777	1.72731	1.76257	1.21155	down			ephA	Epoxide hydrolase A
BnaCnng20790D	35.0711	30.8843	114.554	50.8602	10.5994	15.6127	26.3012	25.7994	down		At1g20450	ERD10	Dehydrin ERD10
BnaCnng23480D	0.337535	0.00213417	0.291203	1.5948e-13	3.41615	3.79827	3.17646	3.42243	up
BnaCnng27410D	8.55537	12.7873	3.76735	5.57158	23.6047	48.6449	26.2008	32.649	up
BnaCnng31860D	3.68646	7.28045	4.26902	1.50127	0.0931754	1.44332e-06	3.28482e-10	2.7951e-10	down		At4g25570	CYB561A	Transmembrane ascorbate ferrireductase 1
BnaCnng33040D	13.2416	4.73777	7.74369	16.1003	0.89954	0.136206	0.0693287	0.20516	down		At1g48920	NUCL1	Nucleolin 1
BnaCnng33050D	106.636	137.759	80.6739	65.745	15.8639	37.2157	14.3461	7.90188	down
BnaCnng33970D	1.71135	1.85376	3.18666	2.54651	7.62879	11.7257	8.07344	10.7701	up
BnaCnng36050D	1.24839	0.445983	0.321618	0.982546	5.87868	6.03596	5.06579	5.45923	up
BnaCnng36510D	12.6476	15.9748	15.1039	13.6024	0.508231	0.447386	1.58563	0.473887	down
BnaCnng36920D	17.5809	28.2356	16.488	15.0476	3.86498	6.32784	5.37269	3.0088	down		At4g17730	SYP23	Syntaxin-23
BnaCnng38980D	1.11442	0.759581	0.228081	1.02374	15.8074	19.0683	17.1731	15.5838	up		At4g02000	T10M13.1	Uncharacterized protein
BnaCnng50740D	8.37415	7.47941	10.4343	5.64075	0.594398	0.702267	0.563653	0.22574	down		At1g65750	F1E22.12	Putative ribonuclease H protein
BnaCnng51060D	22.9077	33.5162	78.2443	58.2413	8.4067	7.4742	23.6776	19.7453	down		At5g64120	PER71	Peroxidase 71
BnaCnng51680D	88.6468	78.9151	47.7852	66.6107	6.89603	12.6087	8.35714	5.71095	down		At4g14960	TUBA6	Tubulin alpha-6 chain
BnaCnng52100D	1.71782	0.135408	0.599028	0.86554	10.3254	11.7243	10.1841	12.3554	up		At3g01280	VDAC1	Mitochondrial outer membrane protein porin 1
BnaCnng53900D	22.5021	40.6412	4.91427	18.5384	69.395	104.249	22.9583	81.3205	up		At3g03250	UGP2	UTP--glucose-1-phosphate uridylyltransferase 2
BnaCnng54350D	90.7337	87.6183	125.467	92.5706	35.3969	30.7176	34.9489	14.3302	down		At5g47890	MCA23_23	NADH dehydrogenase [ubiquinone] 1 alpha subcomplex subunit 2
BnaCnng56390D	0.0528449	0.000132359	8.14326e-14	0.250984	2.20507	10.8487	3.63844	2.84288	up
BnaCnng59860D	43.644	38.5983	38.9271	31.3069	14.8198	11.8702	15.6296	15.2834	down		At5g63820	MGI19.2	UPF0725 protein
BnaCnng63780D	1.29216	9.40292	2.32167	3.35479	14.2195	29.1398	17.9911	18.8768	up				Putative AC transposase
BnaCnng65060D	26.6072	33.2185	40.1936	31.154	8.58432	13.4042	13.3872	10.0346	down		At1g04440	CKL13	Casein kinase 1-like protein 13
BnaCnng67790D	2.6646	1.66591	0.688828	1.13206	8.04649	6.16522	3.31982	4.59297	up		At4g36810	GGPPS1	Heterodimeric geranylgeranyl pyrophosphate synthase large subunit 1

## Sheet: Table S9
Table S9: GO enrichment results of persistent DEGs
id	term	category	ListHits	pval	-log10Pval	Genes
GO:0006086	acetyl-CoA biosynthetic process from pyruvate	biological_process	4	1.73e-07	6.76195	BnaC08g45660D; BnaCnng28160D; BnaCnng28170D; BnaCnng66820D
GO:0006979	response to oxidative stress	biological_process	14	7.2e-06	5.14267	BnaA01g02450D; BnaA01g05630D; BnaA01g20660D; BnaA03g24870D; BnaAnng11640D; BnaC01g17990D; BnaC01g40210D; BnaC03g17600D; BnaC05g48680D; BnaC05g48800D; BnaC08g20820D; BnaC08g44140D; BnaCnng18330D; BnaCnng51060D
GO:0042744	hydrogen peroxide catabolic process	biological_process	7	4.2e-05	4.37675	BnaA01g20660D; BnaAnng11640D; BnaC01g17990D; BnaC05g48680D; BnaC08g20820D; BnaC08g44140D; BnaCnng51060D
GO:0000381	regulation of alternative mRNA splicing, via spliceosome	biological_process	3	8.06e-05	4.09366	BnaC05g48640D; BnaCnng11420D; BnaCnng29130D
GO:0006096	glycolytic process	biological_process	5	0.000553393	3.25697	BnaC01g40210D; BnaC08g45660D; BnaCnng28160D; BnaCnng28170D; BnaCnng66820D
GO:0009664	plant-type cell wall organization	biological_process	4	0.000665164	3.17707	BnaC01g17990D; BnaC05g48680D; BnaC08g44140D; BnaCnng51060D
GO:0009631	cold acclimation	biological_process	4	0.000794962	3.09965	BnaA06g00700D; BnaC04g16180D; BnaC06g36880D; BnaCnng20790D
GO:0010193	response to ozone	biological_process	3	0.00155524	2.8082	BnaA05g31340D; BnaA07g34770D; BnaC05g45860D
GO:0006417	regulation of translation	biological_process	5	0.00165036	2.78242	BnaA03g11670D; BnaA06g04340D; BnaA09g42030D; BnaC05g48640D; BnaCnng29130D
GO:0044550	secondary metabolite biosynthetic process	biological_process	6	0.00173412	2.76092	BnaA06g27480D; BnaC02g01810D; BnaC04g50320D; BnaC05g42860D; BnaC08g40210D; BnaCnng08560D

## Sheet: Table S10
Table S10: FPKM of stage-specific DEGs
id	Type4_10DAT	Type4_3EL	Type4_5EL	Type4_7EL	Type5_10DAT	Type5_3EL	Type5_5EL	Type5_7EL	TF	At_id	gene_symbol	Description
BnaAnng08070D	7.96861	7.18388	11.696	17.0655	19.4493	4.60503	2.55079	5.89421	bHLH	At5g51780	BHLH36	Transcription factor bHLH36
BnaA03g41170D	3.54145	1.85436	2.92926	0.550346	0.844113	0.590576	4.90862	5.4435	C3H	At3g51120	F24M12.160	Zinc finger CCCH domain-containing protein 44
BnaC02g23750D	15.4719	9.97097	11.1363	7.27222	6.00492	12.7247	17.1497	15.9408	DBB	At1g75540	BBX21	B-box zinc finger protein 21
BnaAnng35200D	2.92108	0.532384	11.2058	6.28409	4.19019	7.64547	4.61985	1.0193	Dof	At1g64620	DOF1.8	Dof zinc finger protein DOF1.8
BnaA02g34370D	1.01537	8.18805	3.52564	1.64666	2.09991	5.65264	12.3684	3.68571	ERF	At5g64750	ABR1	Ethylene-responsive transcription factor ABR1
BnaA08g08310D	2.14476	1.08614	3.76446	6.57707	5.33793	13.4837	3.60067	1.83051	ERF	At4g17500	ERF1A	Ethylene-responsive transcription factor 1A
BnaC09g53470D	4.98244	0.898317	0.46868	2.02793	0.289753	3.62044	1.20068	0.646935	HD-ZIP	At5g60690	REV	Homeobox-leucine zipper protein REVOLUTA
BnaC03g43010D	0.151513	0.00818357	1.58629	4.6029e-07	2.17437	2.15063	0.0103868	0.641524	HSF	At3g22830	HSFA6b	Heat stress transcription factor A-6b
BnaC04g54590D	1.80923	0.025909	1.00665e-05	2.11885	1.18772e-06	5.36554	0.463982	2.46379e-07	LBD	At2g30130	LBD12	LOB domain-containing protein 12
BnaCnng60320D	5.10572	16.4066	10.7366	13.8918	66.618	9.49316	16.4357	0.239803	MIKC_MADS	At4g22950	AGL19	Agamous-like MADS-box protein AGL19
BnaA07g30860D	1.75723	10.9541	5.70106	3.70291	6.35813	3.38584	5.31045	9.3264	MYB	AT1G17950	MYB52	Transcription factor MYB52
BnaC03g26060D	0.163968	0.0588027	0.31024	0.036004	0.512097	1.16262	0.591235	0.122088	MYB	At2g47460	MYB12	Transcription factor MYB12
BnaC04g50810D	0.722637	9.03395	5.37964	0.203213	8.91048	0.726335	3.04731	0.451626	MYB_related	At2g46410	CPC	Transcription factor CPC
BnaC06g36010D	8.70601	0.255394	3.39793	6.59587	12.2061	16.9867	4.2539	0	MYB_related	At1g75250	RL6	Protein RADIALIS-like 6
BnaC04g48620D	0.834348	3.48198	0.71606	1.08857	2.59176	0.419352	0.0383459	0.39328	NAC	At2g43000	JUB1	Transcription factor JUNGBRUNNEN 1
BnaCnng03740D	0.087943	0.677224	1.29304	0.403999	0.9642	0.712662	0.0637758	0.386717	TALE	At5g02030	BLH9	BEL1-like homeodomain protein 9
BnaAnng00750D	0.232084	1.15393	0.932768	1.60626	1.14407	0.811461	0.148895	0.0778654	Trihelix	At5g03680	PTL	Trihelix transcription factor PTL
BnaA01g01590D	28.4279	25.14	5.20358	4.46668	7.18527	0.908368	7.47629	0.530243
BnaA01g02390D	2.33556e-09	4.8379	8.21914	6.46716e-25	0.266985	0.0349266	1.57818	2.69004		At5g18020	SAUR20	Auxin-responsive protein SAUR20
BnaA01g08870D	12.7007	11.4403	3.11427	10.2657	3.03045	21.6319	8.97155	16.6323		At4g18010	IP5P2	Type I inositol polyphosphate 5-phosphatase 2
BnaA01g11000D	4.88851	2.72057	4.16431	26.364	70.2771	40.5024	4.31831	1.32661
BnaA01g11960D	0.254143	7.40203	2.60524	0.535154	11.8198	9.71067	0.836943	3.82844		At4g22160	T10I14.8	Uncharacterized protein
BnaA01g14680D	0.879665	0.668551	0.0252459	4.57009	10.3181	2.19761	2.39692	2.30279		At1g17020	SRG1	Protein SRG1
BnaA01g17140D	3.80339	2.78809	1.65854	3.48385	1.41631	2.19794	4.24533	8.11759		At4g16660	HSP70-17	Heat shock 70 kDa protein 17
BnaA01g17780D	1.17559	1.65603	1.7349	5.94078	26.1228	12.7158	6.04028	8.44019		At5g47540	MNJ7.13	Putative MO25-like protein
BnaA01g26100D	16.0343	18.8978	30.3413	41.2098	33.4763	19.7892	9.81416	6.91767		At3g19508	MLD14	LYR motif-containing protein
BnaA01g31310D	3.5975	0.152114	5.29407	13.5702	4.0923	1.64843	5.9958	0.0114079
BnaA01g32470D	1.14564	1.6432	0.0230085	1.16464	0.114452	1.46758	1.3139	1.19547			YML018C	Uncharacterized vacuolar membrane protein YML018C
BnaA01g32820D	14.1451	4.956	2.77843	2.08533	1.06157	0.670214	4.23379	0.536685		At4g36830	HOS3	Elongation of fatty acids protein 3-like
BnaA01g33790D	1.04501	2.1621e-10	4.51383	2.76971	0.904978	5.49006	2.12468e-27	1.51219		At3g44480	RPP1	Probable disease resistance protein RPP1
BnaA01g34050D	0.0111028	1.3405e-06	0.00111622	0.959069	6.52961	0.804487	0.583525	0.00442987		At3g03640	BGLU25	Probable inactive beta-glucosidase 25
BnaA01g35020D	25.5975	11.9468	12.8077	11.5908	8.48413	5.90008	13.1335	35.3448		At4g19690	IRT1	Fe(2+) transport protein 1
BnaA01g35080D	4.43495	26.7355	14.1645	9.27307	76.4882	31.4598	20.5775	30.5442
BnaA01g35950D	145.314	331.391	1482.02	1526.67	22.5028	269.366	1209.39	85.7752		At1g34047	F12G12	Defensin-like protein 208
BnaA02g03550D	2.67044	1.17771	6.43983	5.06376	1.76989	17.3451	3.33126	7.43368
BnaA02g07280D	0.719889	6.77716e-05	0.00712788	3.45083	2.81066	6.56035	4.14856	0.505577		At5g59270	LECRK22	Putative L-type lectin-domain containing receptor kinase II.2
BnaA02g09020D	51.431	66.8911	117.889	112.49	65.3388	31.7629	27.2846	19.2061
BnaA02g11800D	14.8647	10.2173	7.95393	6.10593	1.87052	4.09771	5.2322	6.35501		At5g49890	CLC-C	Chloride channel protein CLC-c
BnaA02g13850D	5.87924	1.26448	1.41438	0.0488204	0.83678	1.62733	3.61474	5.28812		At1g68450	VQ8	VQ motif-containing protein 8
BnaA02g14240D	6.26216	0.00212194	0.878119	2.54641	3.42345	2.70065	1.68654e-05	8.31288e-12
BnaA02g14490D	3.02572	13.1303	16.0654	8.21365	12.2351	11.8008	3.38093	6.9693		At1g69700	HVA22C	HVA22-like protein c
BnaA02g18610D	47.4927	22.3034	19.5327	17.1843	21.4311	44.0541	53.1114	30.5351		At1g77760	NIA1	Nitrate reductase [NADH] 1
BnaA02g19960D	1.58512	3.77204	0.758656	10.1288	25.7207	0.560397	1.01547e-27	2.64494e-26
BnaA02g20750D	6.58044	0.124959	3.72659	1.12867	5.70861	7.91634	0.28482	2.19902		At1g56220	F14G9.17	Dormancy-associated protein homolog 3
BnaA02g20830D	8.10244	36.4811	15.0305	19.5452	13.5167	32.8088	6.09628	3.76305		At5g23020	MAM3	Methylthioalkylmalate synthase 3
BnaA02g21270D	23.685	5.71919	0.000391465	3.27274e-09	7.24027	37.4992	2.64565	3.50945e-15		At4g12550	AIR1	Putative lipid-binding protein AIR1
BnaA02g24410D	7.30929e-05	5.54559	4.16649	5.73714	7.81335	0.325488	3.72507	0
BnaA02g27290D	10.2995	16.626	1.43531	7.03155	1.28669e-07	18.632	17.2458	0.843909		At2g03760	SOT12	Cytosolic sulfotransferase 12
BnaA02g27340D	4.17849	6.23929	15.2328	12.4873	17.6939	13.8487	1.09375	0.0332439
BnaA02g27690D	0.0743175	3.6664	6.5947	0.650152	6.59627	0.250028	0.860468	0.00440826		At3g25905	CLE27	CLE27p
BnaA02g29310D	0.0787222	1.12376	14.6556	8.98958	8.33646	11.8906	0.0190677	1.76196		At3g28455	CLE25	CLE25p
BnaA02g35030D	9.74066	1.09508	4.95561	8.81035	2.71838	13.7252	2.23144	2.35306
BnaA03g01850D	2.09732	5.91945	2.34519e-20	0.751165	0.53269	1.05761e-07	8.19657	1.01799e-06
BnaA03g04280D	2.707	10.7946	3.47439	2.4861	0.11286	2.27342	0.602673	5.38608			GH3.12	4-substituted benzoates-glutamate ligase GH3.12
BnaA03g04720D	0.0754438	0.607145	7.21338	7.27994	10.1841	0.276029	3.07373	8.24919e-45
BnaA03g08870D	11.7507	16.8182	5.507	7.373	0.334885	1.07443	4.63183	2.08607
BnaA03g11380D	12.5178	7.1152	35.8391	8.85129	20.9816	13.8898	0.662749	7.75868
BnaA03g11980D	2.05101e-07	2.07177	2.64838	6.93453	6.42427	7.25463	0.213687	0.000166703
BnaA03g18390D	4.95253	2.23744	1.88534	0.924024	0.442569	1.07182	2.03181	3.08151		At2g39180	CCR2	Serine/threonine-protein kinase-like protein CCR2
BnaA03g20650D	12.1242	30.5786	47.1812	52.4388	64.708	24.9916	67.6103	88.5101		At2g44080	ARL	ARGOS-like protein
BnaA03g22250D	5.71914	0.00366574	0.413587	5.1163	3.20067	8.43399	0.205267	0.231913		At3g26340	PBE2	Proteasome subunit beta type-5-B
BnaA03g24040D	1.93587e-08	3.40587	2.17092e-06	0.316795	7.49285	1.54537e-11	0.980996	0.0391268				Auxin-induced protein 15A
BnaA03g24650D	0.444617	0.54733	4.41551	2.8986	13.7221	0.127953	0.101384	0.255879		At2g24210	TPS10	Tricyclene synthase
BnaA03g29260D	2.69283	1.07768e-07	3.03516	1.36694	0.361597	4.26184	0.244989	1.56649
BnaA03g29430D	33.729	18.2725	10.6765	15.2731	10.4323	10.4781	25.8426	9.13144		At3g06420	ATG8H	Autophagy-related protein 8h
BnaA03g30050D	2.17838	0.0934998	1.53479	0.472022	0.00889723	4.98618	0.170133	9.26368e-10
BnaA03g30310D	1.63e-25	4.67201	5.74925	3.77147	3.30385	6.35648	7.76899	0.403051		At3g08040	DTX43	Protein DETOXIFICATION 43
BnaA03g34580D	0.84842	19.1589	7.92072	8.14625	7.14966	3.17576	4.48889e-05	6.44499
BnaA03g36770D	3.48872	0.211963	0.0195239	3.2516	4.66592	5.2793	2.8797	0.772068		At3g22680	RDM1	Protein RDM1
BnaA03g42930D	2.07243	4.87097	1.50134	2.04872	13.8363	1.41394	0.312523	1.28245
BnaA03g50580D	7.11276	6.68055	0.32379	4.46101	0.000473849	6.29444	3.75477	3.22855		At4g17700	dl4885w	Uncharacterized protein
BnaA03g51690D	7.81153	20.6648	12.3441	9.34844	14.2171	3.26107	17.3405	18.7024		At4g31730	GDU1	Protein GLUTAMINE DUMPER 1
BnaA03g53060D	1.98825	1.36961	1.34e-08	4.18449	1.5458	2.43764	3.21468	1.30032		At5g18020	SAUR20	Auxin-responsive protein SAUR20
BnaA03g53690D	50.1279	31.7567	22.3853	23.5949	6.81641	12.9022	14.5714	9.11011			Bp10	L-ascorbate oxidase homolog
BnaA03g55270D	50.284	13.8083	40.0877	26.8639	45.3638	74.3977	0.452271	12.9488				Cytochrome b-c1 complex subunit 8
BnaA03g57030D	3.86417e-08	0.36817	0.952033	0.465603	3.15705	2.92192	0.0894287	2.86154		At3g21640	FKBP42	Peptidyl-prolyl cis-trans isomerase FKBP42
BnaA03g57850D	2.65657	4.09106	1.6126	1.19713	2.11308	0.137516	0.897329	1.73828			gpn3	GPN-loop GTPase 3
BnaA03g59150D	3.25497	0.660956	3.44421	1.26726	2.58947	3.49308	0.595749	4.20768		At4g35120	M4E13.170	Putative F-box/kelch-repeat protein
BnaA04g10730D	27.9378	47.2067	49.4343	69.9318	168.071	147.494	38.0712	66.1157
BnaA04g12980D	6.1492	3.74404	2.83361	2.4323	1.6166	0.700307	2.47124	3.1738		At5g49680	KIP	Protein KINKY POLLEN
BnaA04g18070D	41.068	9.37932	18.2514	4.33491	0.389048	2.92649e-08	12.2102	30.9091		At1g80070	PRP8A	Pre-mRNA-processing-splicing factor 8A
BnaA04g22860D	1.90752e-05	6.84393e-31	1.68679	5.8348	0.000229975	9.96813	5.63176	1.32564			SDH6	Succinate dehydrogenase assembly factor 1
BnaA04g24090D	4.8076	8.3055	9.85366	5.48661	19.3995	7.02333	4.13125	2.93135		At2g41820	PXC3	Leucine-rich repeat receptor-like tyrosine-protein kinase PXC3
BnaA04g28410D	1.2732	7.17756	0.0446131	3.79343	14.1996	3.76774	2.24429	0.00152008
BnaA04g29150D	4.8554	2.46354	2.13135	2.05586	0.250886	0.456314	1.23609	0.568365		At2g37700	F13M22.20	Protein CER1-like 2
BnaA05g00550D	7.33784	11.2432	20.7153	16.2523	40.2957	22.1854	14.2341	16.5781		At2g47400	CP12-1	Calvin cycle protein CP12-1
BnaA05g00670D	5.57964	5.78666e-57	0.391458	10.0262	0.331514	7.70352	9.18529	0.393549		At1g47915	T6B12	Putative F-box protein
BnaA05g01040D	13.2081	9.52669	7.92993	4.5986	0.163919	1.27637	6.30117	2.73495		At2g46860	PPA3	Soluble inorganic pyrophosphatase 3
BnaA05g03720D	50.737	105.38	162.646	194.611	201.699	82.8285	191.327	163.074		At2g44080	ARL	ARGOS-like protein
BnaA05g06670D	4.36832	12.3405	22.0062	20.4547	17.9636	28.493	0.0778135	11.5759
BnaA05g08420D	5.85771	1.86958e-45	8.39076e-20	8.69356e-29	0.669004	1.88543	1.22099e-17	9.85464
BnaA05g09500D	0.131327	1.19532	0.0901739	0.851215	0.0370406	0.0605721	1.26283	0.65165		At2g34360	DTX15	Protein DETOXIFICATION 15
BnaA05g11280D	0.228152	23.969	1.44703	8.95963	21.0038	35.6056	19.6912	0.0117565
BnaA05g12700D	8.32047	4.70261	5.27146	3.65342	1.06642	1.14679	6.19693	4.72187		At2g29220	LECRK31	Probable inactive L-type lectin-domain containing receptor kinase III.1
BnaA05g12780D	0.926553	19.2394	1.18658	16.105	18.231	5.08209	6.90401	0.00136541			Crnkl1	Crooked neck-like protein 1
BnaA05g13960D	1.16624	6.45517	1.3273e-05	4.3071	8.98178	1.89985	1.10846	0.842104		At1g55080	MED9	Mediator of RNA polymerase II transcription subunit 9
BnaA05g16320D	6.57269	20.3473	12.2951	8.08231	77.9073	37.717	18.4575	20.4278		At1g32210	DAD1	Dolichyl-diphosphooligosaccharide--protein glycosyltransferase subunit DAD1
BnaA05g17390D	1.83896e-05	8.75068	5.36096	1.67735	12.5646	5.7157	5.3264e-08	3.50092
BnaA05g22690D	12.0614	2.91759	3.2673	1.33405	1.61307	0.879029	7.6214	0.158642
BnaA05g23810D	4.79567e-05	2.40905	0.677599	1.10987	4.88344	0.293098	1.08524	0.0667154			SEC11C	Signal peptidase complex catalytic subunit SEC11C
BnaA05g25570D	3.75306e-08	5.18213	4.27589	0.346482	12.7095	0.708707	6.67249	0.123181
BnaA05g30920D	1.57124	10.7952	1.17848	7.67769	14.5404	7.33354	4.70837	1.71718		At3g06420	ATG8H	Autophagy-related protein 8h
BnaA05g32010D	2.66218	2.47281	0.84274	0.0574851	0.381035	4.48653e-07	3.02616e-14	1.03385		At3g05155	T12H1.36	Sugar transporter ERD6-like 9
BnaA05g34980D	57.4919	26.8363	27.7861	31.9601	15.1905	31.7069	21.8785	25.33		At1g35580	CINV1	Alkaline/neutral invertase CINV1
BnaA05g36700D	18.6752	55.6372	46.2078	31.349	64.1795	24.6567	131.424	20.4676
BnaA06g01090D	0.321875	0.199593	1.1386	0.693462	0.668082	2.77558	0.827201	1.12727		At1g53170	ERF8	Ethylene-responsive transcription factor 8
BnaA06g02190D	57.7561	29.5216	29.299	56.8526	193.438	95.7435	14.0476	1.93556
BnaA06g04560D	112.513	50.5146	52.6076	97.8746	27.1584	16.9332	61.1532	132.784		At1g08090	NRT2.1	High-affinity nitrate transporter 2.1
BnaA06g04570D	279.204	108.173	102.509	117.932	55.4224	73.2014	99.0904	171.724		At1g08090	NRT2.1	High-affinity nitrate transporter 2.1
BnaA06g07890D	0.00134105	4.02029	12.4975	11.3721	3.5092	0	14.9499	8.18662
BnaA06g08040D	13.7318	6.77222	11.8078	5.74957	4.08239	2.54629	6.94206	10.493		At1g12560	EXPA7	Expansin-A7
BnaA06g11360D	25.5421	5.57318	23.832	17.3987	39.055	27.6242	9.94195	10.3348		At1g16890	UBC36	Ubiquitin-conjugating enzyme E2 36
BnaA06g21850D	2.09341	0.673342	0.0291	0.842981	0.0441682	0.322611	1.50668	0.533334		At2g37770	AKR4C9	Aldo-keto reductase family 4 member C9
BnaA06g22570D	10.5898	2.54299	4.56251	1.48138	4.18244	12.0206	3.414	1.64183		At5g63160	BT1	BTB/POZ and TAZ domain-containing protein 1
BnaA06g23770D	4.86691	0.793073	3.21031	2.51065	0.754039	8.0794	5.34911	6.04261		At5g64816	MXK3.3	Uncharacterized protein
BnaA06g25230D	2.22584	3.53739	2.31758	0.698153	0.402217	0.508159	1.79748	1.79835		At2g18450	SDH1-2	Succinate dehydrogenase [ubiquinone] flavoprotein subunit 2
BnaA06g26110D	2.33177	0.230124	0.938647	0.275681	1.61384	6.29888	2.2262	0.773166		At5g23370	MKD15.23	Putative GEM-like protein 8
BnaA06g35750D	28.1652	4.46978	9.3581	3.79191	1.5659	7.92138	1.80123	7.44271e-08		At4g12470	AZI1	pEARLI1-like lipid transfer protein 1
BnaA06g37280D	5.363	5.99328	5.64372	4.02889	16.8169	5.82791	4.98877	4.92062		At4g38910	BPC5	Protein basic pentacysteine5
BnaA06g38590D	60.3445	38.4688	65.8466	76.6747	34.7522	59.0216	41.2082	17.5989
BnaA06g39400D	15.0182	5.36204	4.33653	4.62016	2.6009	8.75868	2.83192	6.46112		At5g26667	UMK3	UMP-CMP kinase 3
BnaA07g02950D	1.34685	0.723878	2.19838	4.44917	6.65393	1.4075	2.66399	4.18014		At5g03030	TIM14-3	Mitochondrial import inner membrane translocase subunit TIM14-3
BnaA07g03520D	1.05999	0.080738	0.42572	1.13849	0.0868918	1.35504	1.1729	1.12606		At2g16120	PLT1	Putative polyol transporter 1
BnaA07g06420D	12.966	9.12161	8.33172	3.65694	4.25847	9.04648	12.4128	8.11563			ufaA1	Tuberculostearic acid methyltransferase UfaA1
BnaA07g08220D	1.44211	0.2643	2.36707	2.70301	11.5763	4.18682	0.875324	8.61113e-08		At2g42790	CSY3	Citrate synthase 3
BnaA07g08850D	48.2033	25.1475	50.9149	18.823	39.9892	48.8354	12.4529	15.7733			Serp2	Stress-associated endoplasmic reticulum protein 2
BnaA07g09330D	34.0632	22.2836	9.81975	7.74047	5.32861	1.92093	7.48768	4.33168		At1g26820	RNS3	Ribonuclease 3
BnaA07g09790D	3.7041	2.70913	0.21703	0.753444	1.8021e-07	2.02872e-10	0.755882	6.42181e-07		At1g23820	SPDSYN1	Spermidine synthase 1
BnaA07g10320D	4.75351	1.01007	1.1256	1.71333	0.396354	0.496416	2.05018	0.53091		At1g22710	SUC2	Sucrose transport protein SUC2
BnaA07g10480D	0.610052	12.3276	11.1396	14.4764	17.2789	8.21714	7.03438e-08	4.50478e-07		At1g22440	F12K8.21	Alcohol dehydrogenase-like 2
BnaA07g11940D	8.54089	5.41349	31.642	0.223922	0.939258	1.89082	12.9469	9.7366		At4g15970	dl4025w	Uncharacterized protein
BnaA07g15920D	9.66785	14.2506	6.61309	6.87114	3.24875	4.62212	10.042	3.82738		At3g52940	FK	Delta(14)-sterol reductase
BnaA07g16140D	2.47149e-07	0.328932	1.82914	0.837362	2.01447	1.34678	6.36538e-60	0.259406		At3g53850	F3L17_30	CASP-like protein 5B2
BnaA07g16900D	1.04644	1.6188	1.35585	7.60401	5.10658	1.92804	0.000164986	0.41222			HINT1	Adenylylsulfatase HINT1
BnaA07g20310D	1.54513	5.02794	3.1287	3.73422	8.59078	2.03925	2.70563	2.02898
BnaA07g22120D	30.8463	1.04071	13.7456	17.7451	24.0904	11.344	1.21627	8.54406		At1g74660	MIF1	Mini zinc finger protein 1
BnaA07g22520D	1.27088	4.33109	2.72386	25.9969	27.7174	24.051	11.1375	1.67551		At4g09550	GIP1	Mitotic-spindle organizing protein 1B
BnaA07g23250D	0.0604599	3.31703	0.00478515	3.40087	10.0557	3.10934	1.89977	1.04447		At1g72125	NPF5.13	Protein NRT1/ PTR FAMILY 5.13
BnaA07g23350D	24.3826	10.6334	5.70088	6.37839	5.58317	12.1054	2.66863	2.4335		At1g71880	SUC1	Sucrose transport protein SUC1
BnaA07g23750D	2.00004	0.325243	1.86426	2.39062	4.62919	5.55497	2.60902	0.0139104		At1g70700	TIFY7	Protein TIFY 7
BnaA07g24120D	2.37606	1.42501	1.09667e-34	0.372556	3.84238e-70	2.30966e-69	2.16481	1.28496			COX19	Cytochrome c oxidase assembly protein COX19
BnaA07g24840D	0.871866	0.0262823	0.000327314	1.08702e-12	0.00189593	1.14068	3.89524e-07	3.7548e-19		At1g68010	HPR	Glycerate dehydrogenase HPR
BnaA07g24870D	0.143896	0.5961	0.0100703	0.2388	0.139573	1.61592e-06	0.656092	0.543541		At3g45140	LOX2	Lipoxygenase 2
BnaA07g28470D	1.86188	0.0480657	0.206687	0.0116399	0.00484705	0.264221	0.152695	1.13554		At1g69930	GSTU11	Glutathione S-transferase U11
BnaA07g28940D	5.55681	3.1264	0.697846	0.6633	0.842361	0.972607	5.06679	0.866902		At1g70830	MLP28	MLP-like protein 28
BnaA07g31580D	35.5357	79.2178	93.4161	53.0427	74.307	26.7477	37.7313	36.8797
BnaA07g35870D	0.895055	3.47583	6.15545	1.2735	8.27059	10.7153	0.119242	1.34398e-09
BnaA07g38110D	3.50948	14.5828	11.7602	3.32262	15.8636	11.946	1.68118	7.63138		At4g11360	RHA1B	E3 ubiquitin-protein ligase RHA1B
BnaA08g01990D	38.6877	9.83017	15.7375	7.90269	1.95059	4.68136	11.2197	1.93254		At1g47600	TGG4	Myrosinase 4
BnaA08g05000D	15.0775	6.1634	12.9663	5.62612	2.46367	2.23954	7.47168	8.7321
BnaA08g06150D	10.3544	0.117664	3.82959e-05	0.00264752	1.20587	1.05608e-28	13.3385	2.27243
BnaA08g08770D	0.000629481	2.96251	0.397287	0.0150506	2.47562	0.0748271	0.00131982	1.48627
BnaA08g09780D	0.0819111	2.22812	1.61923	6.3187	6.82049	13.3071	1.87676	0.636455
BnaA08g09830D	35.1849	15.5685	78.9405	129.002	66.5347	71.8065	14.3181	8.76419
BnaA08g11910D	2.51961	1.69628	0.571411	0.717069	0.391711	0.172215	1.83656	1.70436		At4g33090	APM1	Aminopeptidase M1
BnaA08g13100D	10.7855	24.979	61.6166	47.7853	48.3553	22.5202	64.4261	41.9226		At4g30370	ATL14	RING-H2 finger protein ATL14
BnaA08g15760D	3.27758	5.80287	13.9108	15.8045	9.05879	31.5871	26.5138	12.0765		At4g37710	VQ29	VQ motif-containing protein 29
BnaA08g15890D	0.0426174	0.0004051	0.924945	0.149114	5.34795	3.02755	0.915122	1.63943		At4g37930	SHM1	Serine hydroxymethyltransferase 1
BnaA08g18060D	0.298476	0.0113634	0.503421	0.619456	0.628188	0.623515	0.0065474	8.28773e-07
BnaA08g24120D	9.35417	4.23453	2.85337	4.5054	1.43867	2.89711	5.87757	6.58894		At1g14080	FUT6	Fucosyltransferase 6
BnaA08g26580D	5.38037	3.00606	2.24615	3.38283	2.10792	1.97352	4.15489	4.36065		At1g09170	KIN14H	Kinesin-like protein KIN-14H
BnaA08g26680D	1.40843	0.535619	0.0143594	0.476606	0.00365259	0.212382	0.603047	0.246552		At1g08990	GUX5	Putative UDP-glucuronate:xylan alpha-glucuronosyltransferase 5
BnaA08g28200D	4.56276	4.03105	4.44986	1.63555	0.864846	2.62937	2.36412	3.53255		At1g05180	AXR1	NEDD8-activating enzyme E1 regulatory subunit AXR1
BnaA08g28250D	2.12398	1.43216	1.31725	0.123914	0.101543	3.12242e-08	0.0650454	0.515196
BnaA08g29520D	0.136368	0.278636	0.608987	3.21693	2.25382	0.0107972	0.0962271	0.00478667		At5g20840	SAC4	Phosphoinositide phosphatase SAC4
BnaA08g30780D	1.84175	1.82918	3.26894	7.82341	23.9086	12.2889	4.4519	5.33807		At4g28750	PSAE1	Photosystem I reaction center subunit IV A
BnaA09g01950D	12.6736	4.71092	5.50851	7.82333	6.62109	20.5643	2.86865	8.13527		At5g40780	LHT1	Lysine histidine transporter 1
BnaA09g05360D	2.34112	0.0725098	0.191886	0.0947933	0.00284439	1.38839	2.52977e-06	1.28192		At5g23370	MKD15.23	Putative GEM-like protein 8
BnaA09g05370D	1.77116	0.17082	0.54395	1.0712	0.000123333	1.25502	0.626544	0.649287		At5g23310	FSD3	Superoxide dismutase [Fe] 3
BnaA09g06540D	19.8432	11.0677	18.0202	6.98494	3.36957	13.93	38.6638	19.3282		At5g63320/At5g63330	GTE10	Transcription factor GTE10
BnaA09g06690D	1.20674	3.68144	5.01081	6.99984	17.4185	7.23738	3.04062	3.22955		At5g64040	PSAN	Photosystem I reaction center subunit N
BnaA09g07580D	2.15188	5.4379	3.24144	3.14685	18.1564	11.7753	2.74509	2.2021		At5g67070	RALFL34	Protein RALF-like 34
BnaA09g07630D	27.0686	86.1921	279.134	333.003	139.075	52.4116	251.819	290.418
BnaA09g07840D	2.23809	3.90375	1.14967	3.02148	12.8048	5.07837	1.66254	1.94565		At5g66570	PSBO1	Oxygen-evolving enhancer protein 1-1
BnaA09g16830D	12.6174	34.6867	25.7852	23.7657	27.4412	10.9566	8.46876	17.7618		At5g43970	TOM9-2	Mitochondrial import receptor subunit TOM9-2
BnaA09g17400D	42.6946	33.468	21.8801	19.899	3.30968	13.3455	25.9912	34.2514			ogdh-1	2-oxoglutarate dehydrogenase
BnaA09g17690D	7.38973	1.28822	17.5913	16.9757	2.50667	21.2247	4.68993	16.9539
BnaA09g19440D	5.25011	2.59883	3.41381	1.7896	0.799526	1.48392	0.684228	4.53597		At2g03760	SOT12	Cytosolic sulfotransferase 12
BnaA09g21170D	5.85058	0.466403	0.00133155	0.28328	0.0188565	1.34528	1.26939	0.293027		At4g12030	BASS5	Probable sodium/metabolite cotransporter BASS5
BnaA09g21600D	5.06475	10.0514	4.56843	3.31872	6.36023	2.43101	7.31921	3.22092		At4g23590	F9D16.60	Probable aminotransferase T
BnaA09g22270D	3.03713	2.71268e-19	4.51671	13.9641	7.51181	7.08696	4.92273	2.50157e-11
BnaA09g23720D	65.0292	147.907	269.556	293.359	170.951	21.6414	61.3969	107.178
BnaA09g23730D	18.9338	20.3705	80.1584	80.0685	93.3597	9.95031	18.3971	25.9507
BnaA09g25160D	14.4922	14.0386	6.46731	13.2094	5.09525	11.6562	9.72636	13.632		At1g31770	ABCG14	ABC transporter G family member 14
BnaA09g29950D	46.0432	33.0496	25.0465	17.9083	10.2454	8.23364	34.2324	40.0371
BnaA09g40780D	0.0151389	1.47341	3.25222e-17	0.334871	0.505296	1.69419e-05	1.50272	0.25768			MARD1	Protein MARD1
BnaA09g41770D	46.8948	23.2856	31.1652	21.3367	26.1604	56.2935	32.5014	32.7817		At2g23960	GGP4	Gamma-glutamyl peptidase 4
BnaA09g42090D	9.09662	3.3496	9.76084	8.59644	1.41419	5.4819	6.70588	9.14356		At2g23200	T20D16.17	Probable receptor-like protein kinase
BnaA09g42340D	6.8802	2.16089	2.48302	2.61232	0.583269	0.807924	2.16256	0.116838		At3g20110	CYP705A20	Cytochrome P450 705A20
BnaA09g42910D	1.5391	1.499	0.814663	0.182954	0.000223543	0.00108236	0.517602	0.836576		At3g42180	T27B3.50	Probable glycosyltransferase
BnaA09g43360D	2.41439	0.000431026	2.38708	2.90867	12.9407	16.6355	4.90001	1.25286
BnaA09g49400D	2.08878	5.15825e-13	0.51622	0.00614767	1.28057e-14	4.6726	1.29185	0.415284
BnaA09g56140D	0.792584	0.0667223	1.74126e-14	0.0272036	0.121876	0.661931	3.152	2.71423		At5g06600	UBP12	Ubiquitin carboxyl-terminal hydrolase 12
BnaA10g06780D	2.89822	4.06504	0.894244	3.5957	1.35436	3.97511	3.32234	1.87405			wdr44	WD repeat-containing protein 44
BnaA10g08150D	0.114302	1.41435	0.372939	3.57351	3.49842	2.95435	1.33986	0.107391		At5g51230/At5g51240	EMF2	Polycomb group protein EMBRYONIC FLOWER 2
BnaA10g08860D	0.602701	0.472625	0.0759783	0.00240136	0.00234095	0.611679	0.187148	0.46925		At1g43980	PCMP-E58	Pentatricopeptide repeat-containing protein
BnaA10g11770D	2.93683	9.48716	6.24795	6.02989	23.9383	7.25582	7.43233	7.14106
BnaA10g14260D	5.44171	3.17891	2.40366	2.43111	1.37191	2.49486	3.04966	2.72004		At5g22030	UBP8	Ubiquitin carboxyl-terminal hydrolase 8
BnaA10g15430D	2.67814	0.48421	1.02231	1.00527	2.1003	6.64828	2.20099	1.53074			PXMP2	Peroxisomal membrane protein 2
BnaA10g16220D	0.00205188	0.997567	0.474158	2.4227e-08	0.798746	0.000219799	0.430163	6.68197e-05
BnaA10g16670D	14.9554	4.3195	11.7969	35.9582	33.9485	8.69814	9.64874	9.11724
BnaA10g24650D	2.67496	0.131901	0.873797	2.3032	1.76134e-08	2.38439	0.197392	2.79475		At5g05900	UGT76C3	UDP-glycosyltransferase 76C3
BnaA10g25190D	5.4412	2.28008	2.48086	2.61077	1.40128	5.03666	2.099	2.61795		At5g05190	EDR4	Protein ENHANCED DISEASE RESISTANCE 4
BnaA10g27860D	9.99607	10.7979	6.47786	4.86772	0.706087	4.61079	4.6256	3.26155		At1g44900	MCM2	DNA replication licensing factor MCM2
BnaA10g29200D	7.0651	3.05238	4.80058	5.70977	2.57566	7.13652	5.77149	10.7552		At5g58940	CRCK1	Calmodulin-binding receptor-like cytoplasmic kinase 1
BnaAnng00570D	0.455482	5.33723	0.115264	0.267625	2.58275	0.742706	7.00673	8.34047		At5g03030	TIM14-3	Mitochondrial import inner membrane translocase subunit TIM14-3
BnaAnng01890D	37.9288	60.9837	49.2978	81.1899	23.544	29.3297	9.12876	7.70979
BnaAnng08960D	6.74771	2.98285	1.52233	10.0157	2.23613e-06	0.128053	1.46353	10.295
BnaAnng10160D	1.0224	1.08406	2.96539	3.90167	11.3484	13.6551	6.11055	4.50668		At4g20360	TUFA	Elongation factor Tu
BnaAnng10880D	13.7432	5.5973	10.9791	18.4414	38.7116	24.0909	6.96815	3.57109
BnaAnng10900D	11.2599	5.54796	6.83343	3.24726	2.78277	2.53471	6.73501	5.93119		At4g30190	AHA2	ATPase 2
BnaAnng12740D	4.16819	1.21084e-07	5.16408e-32	1.52771e-35	1.47955e-12	4.49674	0.028629	2.23343e-16		At3g02780	IPP2	Isopentenyl-diphosphate Delta-isomerase II
BnaAnng12960D	2.68921	1.82817	9.23276e-40	2.31673e-11	2.1934e-21	4.52993e-41	2.20774	1.09898		At1g54790	T22H22.20	GDSL esterase/lipase
BnaAnng13020D	8.92248	37.1465	35.4232	58.6663	78.2648	33.3918	28.3024	4.06657
BnaAnng14720D	1.84037	0.630823	6.57079	2.7925	3.48109	7.04357	0.302475	1.12222			ZNRD1	DNA-directed RNA polymerase I subunit RPA12
BnaAnng16640D	10.4617	1.49288	2.69461	4.35625	1.87742e-05	0.449326	4.33704	1.59266e-10			PTI1	Pto-interacting protein 1
BnaAnng18610D	0	0	0	5.04277	15.198	3.2987	1.24529	2.40588		At5g22750	MDJ22.17	Putative SWI/SNF-related matrix-associated actin-dependent regulator of chromatin subfamily A member 3-like 2
BnaAnng20800D	4.53928	2.89051	1.34049	0.715464	0.591904	2.43981	2.69547	0.0313673			ephA	Epoxide hydrolase A
BnaAnng22310D	1.50711e-08	1.01744e-28	3.97313	2.6918e-07	3.80514	2.91677e-15	2.46297e-29	9.79853e-09				Pre-mRNA-splicing factor SLU7
BnaAnng23730D	12.6526	11.0072	3.27849	11.0274	1.08956	4.14174	9.90729	13.2889		At3g11964	RRP5	rRNA biogenesis protein RRP5
BnaAnng25830D	20.2192	8.62979	9.86973	5.76691	3.53299	9.72559	7.69761	13.4005		At5g43560	K9D7.6	MATH domain-containing protein
BnaAnng25840D	1.23575	5.34949	0.22981	0.637941	2.94411	0.0343816	0.566034	0.360113		At1g65930	CICDH	Cytosolic isocitrate dehydrogenase [NADP]
BnaAnng28610D	7.68048	5.11572	4.72511	3.07996	0.550682	0.476791	2.7859	2.90193		At1g52660	F6D8.12	Probable disease resistance protein
BnaAnng30630D	4.75299	31.1609	62.4301	35.6732	28.4875	13.4438	57.1739	48.5159		At5g63530	HIPP07	Heavy metal-associated isoprenylated plant protein 7
BnaAnng34230D	58.2556	45.5791	31.6814	14.3112	18.7022	14.9954	67.6242	34.0705			EXT2	Extensin-2
BnaAnng34770D	83.1835	37.7242	21.9736	15.4026	9.88457	8.57321	27.3785	9.01494		At1g05250	PER2	Peroxidase 2
BnaAnng35750D	137.234	123.588	59.7478	95.1595	34.9055	64.1141	60.6149	112.326		At1g08090	NRT2.1	High-affinity nitrate transporter 2.1
BnaAnng36640D	8.0955	4.4146	3.58831	7.31652	3.25303	6.18046	7.62782	6.63914		At5g58670	PLC1	Phosphoinositide phospholipase C 1
BnaAnng37520D	12.7876	12.3779	3.12657	6.04188	2.66503	10.749	8.3772	8.32812		At1g44100	AAP5	Amino acid permease 5
BnaAnng40010D	165.147	70.772	70.8435	54.9941	15.4555	14.2954	41.0354	23.9395		At3g16400	NSP1	Nitrile-specifier protein 1
BnaAnng40240D	10.6238	2.08568e-09	1.90699	2.81213	9.98796	7.87731	0.0163	2.38536
BnaC01g01640D	7.50874	44.8386	23.9668	28.1233	28.9032	22.7372	5.65282	7.88322		At4g37280	MRG1	Protein MRG1
BnaC01g22700D	3.35467	4.11771	4.69656	5.37611	22.7386	7.91585	4.6233	4.68273		At2g27510	FD3	Ferredoxin-3
BnaC01g23630D	2.56957	3.62282	1.31672	0.479136	2.11257	0.544992	1.88633	3.06686			CCDC90B	Coiled-coil domain-containing protein 90B
BnaC01g25190D	10.1543	7.50896	7.42343	4.51034	3.3264	4.76749	9.49013	9.83584		At3g47780	ABCA7	ABC transporter A family member 7
BnaC01g27290D	2.2738	0.617335	0.0781642	0.521213	0.0784858	0.296231	1.47042	0.0742518		At1g56430	NAS4	Probable nicotianamine synthase 4
BnaC01g28040D	0.038915	0.0844277	0.898321	0.112753	2.7929	2.30272	0.0758173	0.684067		At1g68850	PER11	Peroxidase 11
BnaC01g29140D	50.2322	149.884	602.681	640.733	48.9676	218.659	666.435	66.2932		At1g34047	F12G12	Defensin-like protein 208
BnaC01g29190D	9.14728	56.29	126.125	147.526	2.59729	84.7362	215.865	1.88405		At1g34047	F12G12	Defensin-like protein 208
BnaC01g29220D	0.58623	44.6466	519.631	254.561	28.8871	5.66984	165.452	19.2306		At3g59930	F24G16.200	Defensin-like protein 206
BnaC01g30540D	6.09574	7.7932	10.0212	13.3202	20.6994	23.5508	22.7749	6.66627				Endo-1
BnaC01g31230D	38.9954	82.361	44.932	40.024	66.3656	10.0955	11.8467	15.0814				Probable non-specific lipid-transfer protein AKCS9
BnaC01g32170D	0.889636	0.867344	7.4267	29.6624	3.65463	16.392	0.0319345	3.46059		At1g51650	F19C24.25	ATP synthase subunit epsilon
BnaC01g33340D	21.6996	5.89556	10.0969	20.2007	17.9501	29.6056	9.67415	2.79832		At3g19508	MLD14	LYR motif-containing protein
BnaC01g34750D	1.32526	0.907641	1.21289	0.0574069	0.0257463	1.44107	1.21211	2.50489		At3g17180	SCPL33	Serine carboxypeptidase-like 33
BnaC01g36920D	26.7445	0.0214198	22.4416	56.3632	46.9903	24.4407	24.746	6.73021
BnaC01g39430D	58.571	39.3099	31.5662	28.8571	5.09695	23.625	51.4196	51.8334		At3g11130	CHC1	Clathrin heavy chain 1
BnaC02g00510D	11.4037	9.23019	3.96098	3.23571	4.0536	15.1594	14.1225	9.75982		At5g10130	DFC	Protein DOWNSTREAM OF FLC
BnaC02g02590D	0.392633	4.23576e-06	1.172	0.603209	1.48785	2.27254	0.0861039	0.103401		DIVARICATA	DIVARICATA	Transcription factor DIVARICATA
BnaC02g04560D	14.4674	17.1619	6.32158	10.2923	8.62142	35.7364	21.0673	16.601		At5g13200	T19L5.4	GEM-like protein 5
BnaC02g04740D	5.38727	2.31168	4.52347	2.85009	4.33199	9.73029	6.5711	4.22054				Cytochrome b-c1 complex subunit Rieske-2
BnaC02g04800D	65.5394	30.1762	19.6086	21.7038	36.1745	86.3939	40.2601	29.2343		At5g13490	AAC2	ADP
BnaC02g07500D	36.7678	30.4277	30.552	17.5673	7.85208	12.1702	53.0053	31.2595		At5g17820	PER57	Peroxidase 57
BnaC02g07950D	2.2518	0.123711	1.19022	1.89778	1.58327	2.61394	0.222139	0.211755			not3	General negative regulator of transcription subunit 3
BnaC02g08480D	3.66512	1.72176e-53	1.84612e-49	0.914844	1.58218e-17	15.8458	5.64495	1.20058		At1g51650	F19C24.25	ATP synthase subunit epsilon
BnaC02g08490D	2.64334	1.18481e-54	4.1353	6.7604	1.03086	4.41116	1.34019	3.83814e-52		At1g08720	EDR1	Serine/threonine-protein kinase EDR1
BnaC02g08700D	1.90703e-17	0.000813811	20.2159	13.6149	21.4619	19.6368	0.0136368	3.6749			DDB_G0269284	NKAP family protein
BnaC02g13020D	26.1363	33.219	63.8546	34.0128	126.464	52.6793	49.598	39.5793
BnaC02g14330D	2.86425	31.3489	35.1539	7.1139	102.636	35.2117	21.9019	7.83166
BnaC02g16210D	10.4238	6.08945	3.94156	4.67498	2.33334	5.35007	4.2084	5.36339		At5g49890	CLC-C	Chloride channel protein CLC-c
BnaC02g17510D	10.112	28.3653	18.8723	14.7231	411.489	42.5185	27.1697	29.2848
BnaC02g21820D	5.19284e-13	7.37316	0.586907	7.72902	3.60675	5.16765e-10	0.0732668	0.000476495		At5g35530	RPS3C	40S ribosomal protein S3-3
BnaC02g23230D	7.37292e-07	3.405	5.76845	2.40171	2.62782	1.40149	0	1.49085				Zinc finger BED domain-containing protein RICESLEEPER 2
BnaC02g23280D	17.531	0.146832	12.5857	10.53	2.32905	36.5485	12.505	5.27432
BnaC02g25960D	0.187924	1.00105	2.13584	1.29294	3.99667	1.51753	0.852081	1.63794		At1g80900	MRS2-10	Magnesium transporter MRS2-10
BnaC02g28940D	0.310948	3.69513	1.92483	3.97254	2.16024	0.0140007	1.69605	2.19543
BnaC02g29320D	3.77677	2.22587	0.61405	2.83544	0.908793	0.993131	6.1041	1.6399
BnaC02g31960D	1.36911	3.1646e-18	2.12831	8.21336	6.18656	10.7679	8.26212	1.5458
BnaC02g32240D	3.52908	0.000430925	0.00283522	1.39528	0.0013611	22.3656	0.00174976	0
BnaC02g36610D	14.6014	51.2963	32.6642	66.1693	192.651	275.351	73.6057	75.885
BnaC02g37100D	0.0899923	0.0623179	2.20939	0.172977	3.25013	1.72087	0.000930834	0.00241977		At1g80460	GLPK	Glycerol kinase
BnaC02g37640D	4.11499	3.09196	6.01811	4.79739	3.8261	5.42696	1.33106	2.77992		At3g27530	GC6	Golgin candidate 6
BnaC02g38290D	2.54108	0.582492	1.96789	7.34564	5.18826	11.7282	4.3797	1.15576		At5g47890	MCA23_23	NADH dehydrogenase [ubiquinone] 1 alpha subcomplex subunit 2
BnaC02g39830D	4.28676e-06	0.816335	0.0147318	0.466403	1.29521	0.0016791	1.23018e-11	0.311121			Hgsnat	Heparan-alpha-glucosaminide N-acetyltransferase
BnaC02g40840D	0.0325262	0.0497986	0.100492	2.4134	3.32419	1.03197	0.302013	0.0204812		At4g17486	dl4780c	DeSI-like protein
BnaC02g44010D	0.0189756	3.34319	3.48396	0	3.7831	4.29575e-24	1.50276e-25	0
BnaC02g45090D	28.5743	11.2737	7.12011	3.76679	4.29334e-08	1.51308e-07	27.6882	0.477181		At5g65980	PILS7	Protein PIN-LIKES 7
BnaC02g45270D	132.077	18.9337	90.2888	47.658	13.4099	24.9622	38.804	49.4954
BnaC02g45360D	2.46423	4.00726	7.52049	2.10081	17.9451	2.84489	1.78476	0.659893		At5g38100	F16F17.100	Probable S-adenosylmethionine-dependent methyltransferase
BnaC02g47250D	1.32316	0.10593	1.81746e-07	0.788696	0.195562	0.199425	2.52819	1.39474			RPS6	Disease resistance protein RPS6
BnaC02g48450D	0.0240907	1.47866	1.80419	0.806672	2.88216	0.0867928	0.00062106	0.408246
BnaC03g00710D	6.96436	10.1093	9.82713	0.928187	17.9102	11.6112	15.9285	29.8456				Metallothionein-like protein type 2
BnaC03g11230D	7.14205	1.90273	9.78499	3.93291	8.29952	17.5161	4.34363	5.65056		At5g60300	LECRK19	L-type lectin-domain containing receptor kinase I.9
BnaC03g11960D	0.339579	3.80431	4.76518	1.55921	3.85473	0.357477	1.37349e-06	2.03613
BnaC03g12680D	24.1404	30.4423	48.4139	57.1902	74.6691	35.6079	36.377	27.7713
BnaC03g13790D	6.34515	0.406137	6.37597	7.52648	12.4393	12.957	0.347262	0.363694		At5g56170	LLG1	GPI-anchored protein LLG1
BnaC03g18680D	0.000172398	0.652579	0.000326765	1.67578	2.15236	0.328119	0.0485242	8.62031e-11
BnaC03g19570D	172.506	369.277	443.057	362.797	749.936	551.056	425.242	299.512				CASP-like protein 2B1
BnaC03g21120D	3.33681	8.27903	3.81546	5.50751	15.0233	6.43724	5.82024	4.42241		At2g38180	F16M14.11	GDSL esterase/lipase
BnaC03g21830D	5.44956	1.80009	3.09658	3.32276	0.0306459	1.53168	1.09622	0.810863		At2g39040	PER24	Peroxidase 24
BnaC03g23280D	27.5092	65.3627	70.0429	56.8003	59.973	26.2777	51.9707	61.2882		At2g41310	ARR8	Two-component response regulator ARR8
BnaC03g27880D	11.7977	48.3076	19.8811	38.616	125.678	86.7902	1.39952	22.1385		At5g50460	SEC61G2	Protein transport protein Sec61 subunit gamma-2
BnaC03g28380D	0.18173	0.808722	0.00449416	0.00201014	0.582409	0.011465	0.0951462	0.589203		At4g38940	F19H22.40	F-box/kelch-repeat protein
BnaC03g28590D	9.53552	7.49076e-05	5.43541	7.25771	3.56026	15.9324	2.06618	8.2523				Auxin-induced protein 15A
BnaC03g30920D	23.6255	21.2752	47.0471	41.2981	75.5205	42.6542	28.6428	26.3387		At4g08500	MEKK1	Mitogen-activated protein kinase kinase kinase 1
BnaC03g34510D	4.63286	0.367517	1.88168	0.990498	0.0197342	0.56637	1.39349	2.92913		At3g06035	24F17.7	Uncharacterized GPI-anchored protein
BnaC03g36890D	2.05101e-07	2.07177	2.64838	6.93453	6.42427	7.25463	0.213687	0.000166703
BnaC03g39650D	13.3604	9.05558	5.64598	8.26008	5.11954	6.72474	14.397	7.55966			PBP1	PYK10-binding protein 1
BnaC03g41110D	10.9335	1.01876	6.66985	15.768	0.236194	9.33632	5.7683	5.95742e-07		At3g61860	RS31	Serine/arginine-rich splicing factor RS31
BnaC03g41970D	18.6957	34.3989	39.1716	40.3366	138.528	76.2129	40.3155	38.4852		At1g51650	F19C24.25	ATP synthase subunit epsilon
BnaC03g42080D	7.65217	2.97968	2.76639	1.9838	0.872064	0.773069	2.49999	1.53464		At3g21340	MHC9.2	Receptor-like protein kinase
BnaC03g43700D	4.57915	8.27773	3.2968	2.81766	4.41718	2.32409	5.56158	2.46983		At3g24350	SYP32	Syntaxin-32
BnaC03g44790D	28.4256	14.3395	55.4511	83.629	58.9985	18.7398	18.5912	38.7027
BnaC03g45310D	2.48112	2.70338e-18	0.346481	1.63328e-23	9.70229e-18	2.16965	3.64007e-05	8.83201e-29		At1g58400	F9K23.7	Putative disease resistance protein
BnaC03g45340D	12.964	8.76761	17.1716	19.9057	32.0618	21.7915	9.53096	5.36277			mycbp	C-Myc-binding protein homolog
BnaC03g50770D	15.1208	19.5348	15.6448	50.1492	101.365	49.644	17.2761	34.2168
BnaC03g50780D	15.1208	19.5348	15.6448	50.1492	101.365	49.644	17.2761	34.2168
BnaC03g55640D	16.0309	45.4507	33.8954	11.9146	49.141	63.5535	13.5765	8.71739		At1g07790	F24B9.10	Histone H2B.1
BnaC03g58380D	0.0503555	0.708985	0.392332	0.139211	3.33547	0.215535	0.410874	0.323103
BnaC03g62640D	7.14569	4.4495	12.619	8.57236	14.9952	18.2192	5.17368	8.47757
BnaC03g63470D	2.39765	12.2207	5.51477	3.62348	9.94044	3.71322	3.51394	3.88765		At5g14800	PROC1	Pyrroline-5-carboxylate reductase
BnaC03g64930D	36.2456	36.5968	35.8238	13.2524	16.8218	23.8407	12.6199	48.1444		At4g12560	CPR30	F-box protein CPR30
BnaC03g67010D	0.90192	1.01787	0.0683918	0.821636	2.70688e-13	0.0888028	0.430535	0.327791		At4g32700	TEB	Helicase and polymerase-containing protein TEBICHI
BnaC03g67040D	4.00603	1.66575	1.35111	2.4558	0.518395	0.361313	2.29967	2.88407		At3g26560	MFE16.8	Probable pre-mRNA-splicing factor ATP-dependent RNA helicase DEAH5
BnaC03g74030D	3.96555	8.90459	4.21744	8.08094	16.613	6.74609	2.83231	5.27885		At5g47320	RPS19	40S ribosomal protein S19
BnaC03g76450D	1.53661	4.94445	6.41851	6.10769	15.713	10.5517	4.73391	6.62423		At2g35500	SKL2	Probable inactive shikimate kinase like 2
BnaC03g76840D	24.9763	35.5249	67.4572	59.6566	77.2097	58.0642	27.0481	31.9496		At4g18510	CLE2	CLE2p
BnaC04g03450D	2.38603	0.45185	0.204933	0.366178	0.0382284	0.12037	0.821577	0.327605
BnaC04g05910D	1.10253	0.0352177	2.25782	0.780831	0.00206581	1.40765	8.34364e-12	0.349593			GIP	Copia protease
BnaC04g06180D	0.907714	1.78551	0.39075	0.238405	0.691149	0.10144	0.79905	1.90602		At2g39370	MAKR4	Probable membrane-associated kinase regulator 4
BnaC04g06890D	0.126407	2.49379	1.25017	0.577628	4.15207	0.300529	1.29553	1.28942			SF21	Pollen-specific protein SF21
BnaC04g08760D	5.93642e-05	0.362353	3.39077	4.91551	1.95446	12.9075	2.62995	1.03341
BnaC04g10050D	0.0528575	0.31535	0.49865	0.327798	0.428442	0.224405	0.00437401	0.224347			RRP12	RRP12-like protein
BnaC04g21130D	0.714446	0.0008949	1.6356	0.6789	2.63348	4.6643	0.117958	2.67068e-06		At3g62880	OEP164	Outer envelope pore protein 16-4
BnaC04g21270D	39.2198	21.7376	15.2825	8.76044	7.8543	6.44355	16.9133	7.73518		At1g54970	PRP1	Proline-rich protein 1
BnaC04g23950D	4.27368e-08	1.43642e-74	2.64935	0.732999	6.53754	0.0700657	0.286481	0.614053		At3g51830	SAC8	Phosphoinositide phosphatase SAC8
BnaC04g34330D	0.0704894	0.0500745	0.346012	1.33605	1.59068	1.52415	0.774951	2.50124e-08		At5g38970	CYP85A1	Cytochrome P450 85A1
BnaC04g36270D	7.56356	5.76063	5.60472	3.0227	1.85655	3.70726	4.35499	4.45816		At2g24610	CNGC14	Probable cyclic nucleotide-gated ion channel 14
BnaC04g40400D	1.80943	1.55441	3.28978	7.4737	15.1497	4.23153	2.81742	1.69594		At2g29310	F16P2.31	Tropinone reductase homolog
BnaC04g41430D	5.22662	2.07816	1.54578	0.0161335	6.24181	1.1058e-09	0.00119123	2.54108		At2g16600	CYP19-1	Peptidyl-prolyl cis-trans isomerase CYP19-1
BnaC04g42180D	3.13571	0.303259	4.50125	9.61032	3.69485	11.9502	2.92957	1.22517			YPI2	Type 1 phosphatases regulator YPI2
BnaC04g42340D	10.3669	8.59771	6.76989	28.5815	34.5743	19.0338	9.0347	2.61636
BnaC04g44630D	38.9954	82.361	44.932	40.024	66.3656	10.0955	11.8467	15.0814				Probable non-specific lipid-transfer protein AKCS9
BnaC04g49860D	3.24109	8.96989	8.10592	3.57012	4.91429	3.49666	9.41601	7.6088		At5g47750	D6PKL2	Serine/threonine-protein kinase D6PKL2
BnaC04g53050D	6.69251	15.7177	14.3997	15.0582	55.8483	23.4971	25.3837	19.6234		At3g54480	SKIP5	F-box protein SKIP5
BnaC04g54940D	0.44092	0.01578	2.26602	6.15062	6.43487	3.91052e-06	5.01602	0.10211		At1g62810	F23N19.18	Primary amine oxidase
BnaC04g56130D	18.969	3.22104	14.0574	3.65022	29.1812	43.8724	0.290181	2.27482
BnaC05g00330D	12.2471	12.0187	3.52203	4.22231	0.936659	2.63178	5.94557	2.22245		At1g01750	ADF10	Actin-depolymerizing factor 10
BnaC05g00830D	8.68762	4.04746	7.83632	9.99719	2.37534	7.59746	2.43127	5.24552		At1g01070	T25K16.7	WAT1-related protein
BnaC05g03040D	9.50444	4.33179	9.23192	9.95775	3.84467	11.7687	7.52651	7.89658		At1g05010	ACO4	1-aminocyclopropane-1-carboxylate oxidase 4
BnaC05g03200D	6.52063	16.6034	14.9663	2.43128	24.1416	19.6232	6.90081	5.71052		At1g05180	AXR1	NEDD8-activating enzyme E1 regulatory subunit AXR1
BnaC05g03280D	49.0445	29.9033	11.559	8.6131	11.9322	8.29597	19.9164	9.11306		At1g05250	PER2	Peroxidase 2
BnaC05g09690D	9.54994	3.02268	4.50119	2.60219	2.58824	3.69119	4.43099	8.46991		At1g12110	NPF6.3	Protein NRT1/ PTR FAMILY 6.3
BnaC05g09730D	0.142885	2.49338	7.65992e-05	0.000204564	2.54727	7.48848e-15	4.26185	0.661883		At2g34160	T14G11.28	Uncharacterized protein
BnaC05g10430D	4.70792	1.55946	1.86895	1.72155	1.17201	1.16489	2.82159	4.21748		At4g18375	F28J12.2	KH domain-containing protein
BnaC05g12190D	0.516366	0.8352	1.71859e-07	0.752137	1.2973	0.525484	1.9399	0.408479		At1g15960	NRAMP6	Metal transporter Nramp6
BnaC05g12590D	0	2.06918	0	4.29673	5.97708	0	0	0
BnaC05g15980D	0.503234	0.473186	2.63985	1.26552	4.67379	3.16454	0.630318	0.26803			FH3	Formin-like protein 3
BnaC05g16550D	7.53899	7.08707	14.6499	15.6873	16.0236	14.5662	4.78314	9.897		At1g21320	NSRB	Nuclear speckle RNA-binding protein B
BnaC05g17390D	20.5934	15.5159	15.632	9.06904	3.01146	2.90757	8.65291	10.6045
BnaC05g17760D	2.25749	3.21052e-08	0.88773	3.76042	0.330521	3.27263	3.15344e-05	0.00205014
BnaC05g20910D	4.14664	12.2636	10.9953	16.5417	29.4014	16.1275	0.00902919	3.98989		At4g09730	RH39	DEAD-box ATP-dependent RNA helicase 39
BnaC05g23270D	0.314149	2.91921e-06	3.35499	1.80913	4.8865	5.04452	0.356569	0.496717		At1g30380	PSAK	Photosystem I reaction center subunit psaK
BnaC05g25270D	12.5248	6.63921	0.312951	21.0473	32.0123	34.1788	1.59702	4.93444
BnaC05g40840D	6.08416	22.0727	18.4419	18.0853	35.98	28.7812	12.1373	10.079		At3g12180	F28J15.3	Protein cornichon homolog 1
BnaC05g41340D	1.87704e-06	3.04581e-05	7.47151	2.90666	17.3219	3.3118	6.75633e-09	0.596721
BnaC05g44910D	1.79835	1.85355	0.00260427	0.301441	0.0258404	1.1315e-05	1.55501	0.0057982			Tgs1	Trimethylguanosine synthase
BnaC05g45400D	0.0455565	2.0976	6.16163	2.57108e-06	3.31295	0.270479	3.12999e-06	0.000566664		At3g06420	ATG8H	Autophagy-related protein 8h
BnaC05g45950D	22.5367	0	0	4.4768	48.4329	39.6391	6.27477	6.31247
BnaC05g46060D	1.59278	4.79013	2.27193	2.96113	0.707473	0.00921433	0.147839	0.759059		At4g19210	ABCE2	ABC transporter E family member 2
BnaC05g47650D	2.96937	3.14541	18.7657	14.0552	25.0012	1.24099	1.20123	13.738
BnaC05g51860D	1.51639e-11	2.44928e-12	9.71844e-13	1.47616	5.06608	0.0917742	2.79008e-12	0.000262243
BnaC06g01270D	6.00887	1.46651	1.52282	2.40461	1.17949	0.351195	1.02907	9.86545		At4g36220	CYP84A1	Cytochrome P450 84A1
BnaC06g03640D	7.76547	6.18707	0.46971	9.50828	1.57565	1.9672	10.0406	2.76564		At1g50460	F11F12.18	Hexokinase-3
BnaC06g04370D	0.610736	3.29638	8.052e-11	2.24532	3.35426	5.40043e-07	2.93947	0
BnaC06g05800D	69.0731	122.349	88.3626	151.281	55.3255	78.2571	34.0774	20.2926			AOP1.2	Probable 2-oxoglutarate-dependent dioxygenase AOP1.2
BnaC06g07140D	4.67004	2.07067	0.865859	0.900056	0.419343	0.452219	2.16893	0.776095		At1g55180	PLDALPHA4	Phospholipase D alpha 4
BnaC06g08840D	53.4291	23.7751	28.4005	4.85448	0.00153386	5.28569	7.86272	4.39197		At1g51470	TGG5	Myrosinase 5
BnaC06g12510D	0.538762	0.000724747	0.0704941	0.375453	0.00300692	0.391838	0.20107	0.226216		At5g39680	EMB2744	Pentatricopeptide repeat-containing protein
BnaC06g14910D	0.142885	2.49338	7.65992e-05	0.000204564	2.54727	7.48848e-15	4.26185	0.661883		At2g34160	T14G11.28	Uncharacterized protein
BnaC06g21270D	1.34657	4.04758	0.297186	4.00573e-07	1.50115	0.00119046	0.759277	3.70899
BnaC06g22570D	1.2538	0.637193	0.728348	0.000867472	0.0636643	2.87902e-16	0.0233153	1.44605		At3g48110	EDD1	Glycine--tRNA ligase
BnaC06g22590D	3.13565	0.257682	0.628998	0.0180688	0.0111662	0.455468	1.50156	1.18129		At3g48110	EDD1	Glycine--tRNA ligase
BnaC06g22690D	1.03225	3.11592	4.69534	7.66184	25.5589	2.15907	5.75689	2.36686		At1g74950	TIFY10B	Protein TIFY 10B
BnaC06g23620D	0.000478717	7.34588	1.73667	0.912374	1.33857	0.00886178	4.84024	2.89175
BnaC06g25800D	7.79507	0.825395	24.5747	1.87814	0.922806	15.9217	10.2807	0.390535
BnaC06g30100D	15.1807	15.1321	7.9902	2.68403	32.0547	15.1923	16.6227	34.3174
BnaC06g35280D	1.17969	0.00760849	0.0054267	1.08805	0.421214	1.80999	0.502936	0.110286			TRIM32	E3 ubiquitin-protein ligase TRIM32
BnaC06g39720D	37.9335	33.2892	18.0934	24.0779	12.5176	15.8815	22.7029	20.2916		At1g79320	AMC6	Metacaspase-6
BnaC06g40680D	4.60909	3.75533	1.37102	1.6457	1.15455	2.97486	3.95889	1.13546
BnaC06g41740D	19.5134	60.0423	54.3773	42.9953	45.6613	8.79281	61.09	40.9606
BnaC06g42080D	6.70313	0.201049	9.97675	15.7536	12.1176	7.36857	0.0152944	9.53964			POPTR_0012s05040g	L-Ala-D/L-amino acid epimerase
BnaC06g43820D	5.62603	4.66701	1.44821	9.18573	0.581403	10.0729	5.09174	3.78307		At1g73010	PS2	Inorganic pyrophosphatase 1
BnaC07g00320D	11.1448	2.7341	6.57711	10.4667	15.4139	45.9899	24.2266	13.4014
BnaC07g02470D	5.63322	9.16496	2.98078	4.7383	8.10324	3.36697	10.2557	7.76718		At2g19110	HMA4	Putative cadmium/zinc-transporting ATPase HMA4
BnaC07g03030D	0.732882	17.8108	26.4313	22.8248	60.9881	14.4537	1.67696	0.0558608
BnaC07g04080D	12.1542	25.7923	34.8737	33.6308	46.0277	19.7538	13.2609	23.6832
BnaC07g06610D	3.47725	8.42453	2.85834	2.18569	3.49622	6.10997	6.22777	13.7041		At4g35840	NIP1	NEP1-interacting protein 1
BnaC07g09170D	3.11246	7.30947	10.4835	8.52823	20.8806	19.4932	3.5329	11.9939		At1g30110	NUDT25	Nudix hydrolase 25
BnaC07g14660D	5.42553	15.5464	15.4858	12.85	28.6667	24.1611	9.66193	16.0003
BnaC07g15770D	17.0773	5.38472	7.19223	5.51394	6.73747	3.35281	11.4483	9.62451		At2g19210	F27F23.1	Putative leucine-rich repeat receptor-like protein kinase
BnaC07g16330D	1.70833e-08	18.8616	0.00152047	3.67859e-14	0.0107045	0.605341	7.73478	0.000327715		At5g67070	RALFL34	Protein RALF-like 34
BnaC07g18360D	11.0746	4.99499	1.58834	3.41809	1.51803	5.01999	1.45192	3.08135		At5g45340	CYP707A3	Abscisic acid 8'-hydroxylase 3
BnaC07g21130D	3.39026	0	0.43822	0	0.983564	18.1743	0	0.421977			rpl33	50S ribosomal protein L33
BnaC07g22200D	11.8979	4.94833	4.95306	5.8917	2.9613	1.96642	4.75568	7.0683		At2g03260	PHO1-H2	Phosphate transporter PHO1 homolog 2
BnaC07g29700D	6.01978	2.54177	1.18456	9.7271	7.66996	17.3084	3.90731	1.77045			FPF1	Flowering-promoting factor 1
BnaC07g30370D	13.5271	9.15752	7.1916	6.69583	0.216941	0.39679	1.85219	1.77378		At5g24070	PER61	Probable peroxidase 61
BnaC07g32860D	31.0975	22.8267	77.8775	82.4501	129.576	75.454	58.1677	42.2927		At3g52420	OEP7	Outer envelope membrane protein 7
BnaC07g36090D	0	2.19704	4.23664	4.41599	4.2339	2.33668	4.54817	6.18181e-10
BnaC07g36560D	3.52249	19.4035	2.09687	18.3478	41.2499	62.582	27.3845	3.4719
BnaC07g38390D	29.402	35.083	15.5843	12.8835	2.72266	5.08826	19.8885	6.55477		At4g23590	F9D16.60	Probable aminotransferase T
BnaC07g39900D	3.29106	0.741315	3.94078	10.4548	6.64923	6.98049	3.37907	0.565423		At4g25760	GDU2	Protein GLUTAMINE DUMPER 2
BnaC07g40570D	15.1547	28.4766	30.6264	57.6693	41.9618	73.686	13.4008	17.733		At4g26710	VHA-e2	V-type proton ATPase subunit e2
BnaC07g42390D	21.4757	11.8334	17.4966	8.92129	4.42015	5.52281	21.0871	14.3372		At4g30190	AHA2	ATPase 2
BnaC07g48540D	2.48436	1.35371	1.01869	0.698662	0.523022	0.466518	1.17014	1.99714		At2g19210	F27F23.1	Putative leucine-rich repeat receptor-like protein kinase
BnaC07g48990D	1.23886	1.31548	11.8347	11.9846	36.5707	30.6882	15.9254	0.269862
BnaC07g49160D	0.00595927	2.51927	3.34298	1.31621	3.09125	0.138893	0.122112	0.223814		At5g48170	SNE	F-box protein SNE
BnaC08g02430D	90.3398	26.1619	21.1242	34.7026	14.3694	6.21535	14.2061	28.3463		At1g08090	NRT2.1	High-affinity nitrate transporter 2.1
BnaC08g02990D	0.243522	8.11361	3.81791	1.28591	0.0659198	0.811279	7.09205	14.5435
BnaC08g03030D	15.4976	25.3537	62.8538	22.8644	68.5083	13.7284	11.5763	26.8573
BnaC08g03840D	8.09576	1.96917	6.28964	4.613	2.19012	8.10332	5.01809	4.42431		ADAT2	ADAT2	tRNA-specific adenosine deaminase 2
BnaC08g09590D	1.25277	0.0497304	1.68196	0.0244857	3.03834	1.12935	0.00134611	0.123486		At2g02860	SUC3	Sucrose transport protein SUC3
BnaC08g10220D	0.927272	7.15425	4.84921	4.06593	6.64967	7.91802	5.3891	1.75357		At4g15550	UGT75D1	UDP-glycosyltransferase 75D1
BnaC08g10390D	1.55488	7.99766	4.10403	1.27975	11.6461	1.32553	2.27202	2.19669		At5g46030	MCL19.8	Transcription elongation factor 1 homolog
BnaC08g15250D	2.17992e-22	1.8546e-29	3.47235e-44	1.70239	1.87299	6.00976	7.71315e-06	4.12907e-12		At4g18130	PHYE	Phytochrome E
BnaC08g23950D	1.86459	7.25591e-18	0.00089397	8.72704	0.0665233	8.74772	0.863449	1.03524e-17
BnaC08g26820D	9.34903	3.28676	5.46694	9.1675	6.75215	16.8681	11.6618	14.0331
BnaC08g27170D	0.707162	4.19048	9.73431	2.64437	2.57233	0.580355	0.0527311	4.36827
BnaC08g30740D	4.98564	11.5243	18.631	20.0042	20.5559	8.12631	16.9717	21.4901		At3g60550	CYCU2-2	Cyclin-U2-2
BnaC08g39030D	12.2301	3.85731	14.1187	2.80634	19.4199	23.0687	3.92345	8.36469				Cytochrome b-c1 complex subunit 6
BnaC08g41560D	251.734	108.2	120.252	156.176	57.4344	43.217	149.697	163.667		At1g12110	NPF6.3	Protein NRT1/ PTR FAMILY 6.3
BnaC08g43290D	7.59069e-09	0.97985	1.54382	9.98263e-08	1.83343	0.140977	9.61618e-05	0.129218		At1g65240	T23K8.15	Aspartic proteinase-like protein 2
BnaC09g00700D	2.7288	1.43984	5.15604	3.64373	13.471	10.1888	3.53574	4.20782		At4g03415	F9H3	Probable protein phosphatase 2C 52
BnaC09g01270D	4.90343	3.51178	4.99754	11.5532	3.7042	22.6457	0.700615	5.52034		At3g26980	MUB4	Membrane-anchored ubiquitin-fold protein 4
BnaC09g03770D	20.0146	70.5273	165.037	140.734	72.1668	25.9848	168.664	165.061			mcfJ	Mitochondrial substrate carrier family protein J
BnaC09g06860D	3.79009	2.56331	8.96604	12.1424	6.72299	56.8754	6.06893	4.08461
BnaC09g07320D	0.0012332	0.737562	0.291655	2.24521	0.799398	4.54117e-05	0.428193	2.45274			ycf36	Uncharacterized protein ycf36
BnaC09g09680D	0	0	4.9186	7.77298	10.8023	6.02154	0	1.37112		At2g18193	F8D23	AAA-ATPase
BnaC09g14580D	5.70892	11.997	7.10128	5.81834	14.9619	6.17559	2.05784	4.59863		At1g60810	ACLA-2	ATP-citrate synthase alpha chain protein 2
BnaC09g17800D	4.78634	14.8737	18.3106	15.2153	52.327	35.0152	14.76	24.722		At5g43970	TOM9-2	Mitochondrial import receptor subunit TOM9-2
BnaC09g18440D	6.29571	2.95633	3.58852	1.3367	4.29062e-15	0.482708	3.81406	1.90124		At5g44390	K9L2.19	Berberine bridge enzyme-like 25
BnaC09g20470D	5.79566	1.3378	2.86717	7.54145	5.59162	18.4299	1.656	0.671232
BnaC09g21140D	6.02711	5.67667	9.33462	11.3722	26.8786	25.7444	14.3811	6.92893		At2g02950	PKS1	Protein PHYTOCHROME KINASE SUBSTRATE 1
BnaC09g30790D	1.39826	2.20664	6.09101e-34	2.83525e-35	3.59792e-53	1.73104e-14	0.28785	2.97933		At3g10740	ASD1	Alpha-L-arabinofuranosidase 1
BnaC09g31430D	0.129037	0.000567441	0.000293049	12.9579	2.29483	14.0275	2.91876e-16	0.000442183				Protein translation factor SUI1 homolog
BnaC09g34060D	151.148	85.2616	71.5604	75.7718	11.6106	12.6517	21.3535	15.6003			IAN10	Immune-associated nucleotide-binding protein 10
BnaC09g34510D	2.75042	22.3714	28.2892	16.1189	5.70931	12.8495	0.018316	1.80108		At5g59305	CLE46	CLE46p
BnaC09g38630D	0.408968	8.68331e-08	0.432	3.99945	9.52102	8.43456	1.50594	5.93201e-34			SF21	Pollen-specific protein SF21
BnaC09g41690D	0.219406	1.93179	1.64364	0.0712824	1.97242	0.0435501	0.197528	0.928274		At1g52760	CSE	Caffeoylshikimate esterase
BnaC09g42050D	3.19891	2.08771	12.3275	3.3812	13.7458	7.16277	2.3967	6.26781
BnaC09g42940D	3.03348	6.54885	18.8262	7.66549	20.8708	3.86202	5.65928	6.82594		At2g42465	MHK10.19	MATH domain and coiled-coil domain-containing protein
BnaC09g45930D	4.49383	0.000437637	2.9801	17.7307	31.3775	0.951847	5.15224	12.1969		At4g34040	MBR2	E3 ubiquitin-protein ligase MBR2
BnaC09g47760D	15.3322	0.0828037	0.558185	5.50934	2.85604	9.84997	2.92545	1.62887		At5g08170	AIH	Agmatine deiminase
BnaC09g48280D	18.2841	9.2692	7.47258	7.73537	5.15393	6.66931	10.3073	5.45391		At2g23510	SDT	Spermidine sinapoyl-CoA acyltransferase
BnaC09g49890D	21.8154	16.099	13.5239	6.32803	3.7766	7.68507	12.541	11.2672		At2g33790	AGP30	Non-classical arabinogalactan protein 30
BnaC09g51080D	10.3816	5.29796	2.29175	7.32022	1.92437	7.75413	10.6049	6.18155
BnaC09g54330D	2.82765	0.420222	0.680799	0.722773	0.106889	0.585466	1.24606	0.323882			DTX52	Protein DETOXIFICATION 52
BnaCnng00180D	0.599799	1.50649	0.179852	0.000167354	0.000979792	0.0019284	1.43911	1.95435		At1g30780	T17H7.3	Probable F-box protein
BnaCnng07070D	3.64885	1.06923	2.6578	2.36245	0.367611	2.2863	2.01505	3.76974		At3g21750	UGT71B1	UDP-glycosyltransferase 71B1
BnaCnng08730D	6.16043	2.74764	1.95551	3.71056	0.733964	0.274845	3.29791	11.3379		At1g01580	FRO2	Ferric reduction oxidase 2
BnaCnng11510D	20.687	4.89449	3.27938	11.8438	0.458908	3.7623	11.793	9.44262
BnaCnng15500D	2.84916e-07	8.03112e-10	3.86031	26.9945	11.7086	6.078	0.0648336	2.18758			ADAT2	tRNA-specific adenosine deaminase 2
BnaCnng17960D	13.3764	25.3159	25.0812	0.00278817	0.0685664	0.00591096	0.20852	3.78517				DNA-directed RNA polymerases I
BnaCnng20360D	14.9067	5.2211	15.9353	0.673905	0.971596	7.82386	4.08999	7.12775
BnaCnng20990D	4.68204	8.87666	13.639	10.8841	22.2904	8.70573	6.70419	10.4969		At4g11360	RHA1B	E3 ubiquitin-protein ligase RHA1B
BnaCnng21510D	11.8754	9.31967	32.5727	16.4734	19.91	24.191	5.13	9.1915		At5g56170	LLG1	GPI-anchored protein LLG1
BnaCnng33100D	5.21019e-05	1.9678	0.439694	0.00142018	1.97958	3.09292e-13	5.6549e-16	0.540846
BnaCnng34100D	0.917342	3.57942	0.980266	1.62813	0.641474	0.244981	2.72932	2.37943				Basic 7S globulin 2 low kDa subunit
BnaCnng37060D	8.17133	6.17888	3.48681	3.22799	0.701349	3.99278	6.60852	3.69927		At5g43360	PHT1-3	Probable inorganic phosphate transporter 1-3
BnaCnng39720D	184.671	0.156083	0.193731	189.065	0.506162	0.0906191	239.873	201.3		At4g20260	PCAP1	Plasma membrane-associated cation-binding protein 1
BnaCnng44000D	5.48458	4.87192	5.70584	12.4901	13.1881	21.103	7.09563	7.34315
BnaCnng47700D	2.08113e-05	1.21655e-06	0.0575748	1.73755	37.4513	15.0194	9.84063e-08	4.31084		At3g46060	RABE1C	Ras-related protein RABE1c
BnaCnng50700D	4.10934	2.12298	20.0931	10.0032	42.4467	10.8146	10.5791	0.830941
BnaCnng52310D	17.1016	4.9905	5.9822	7.33366	3.0578	2.05776	4.44148	6.9957			SRC2	Protein SRC2
BnaCnng56560D	26.0654	31.0941	64.7584	53.7698	124.93	52.0392	24.7789	35.3641		At1g55860	UPL1	E3 ubiquitin-protein ligase UPL1
BnaCnng57610D	16.2805	9.9296	29.4628	36.1259	68.1	23.1308	26.2027	26.7709
BnaCnng58270D	9.01133	5.59259	3.21817	3.68705	0.715664	4.59971	1.70569	3.22731		At5g44635	MCM6	DNA replication licensing factor MCM6
BnaCnng59980D	5.07559	2.53625	2.49632e-08	4.30082	0.0214576	3.30018	12.1452	7.6571
BnaCnng60530D	8.37048e-05	2.58703e-20	0.985828	0.243012	1.44615	2.23021e-20	6.26601e-07	0.00444997		At2g24210	TPS10	Tricyclene synthase
BnaCnng60550D	8.27033	34.2338	147.904	181.852	6.56231	35.617	241.22	4.0086		At1g34047	F12G12	Defensin-like protein 208
BnaCnng61100D	22.8424	16.7177	9.1372	22.168	4.34628	3.31432	25.8379	35.2682		At1g80070	PRP8A	Pre-mRNA-processing-splicing factor 8A
BnaCnng61860D	51.6874	12.9273	9.09194	12.6321	9.53749	2.89494	12.4152	26.7162		At1g12110	NPF6.3	Protein NRT1/ PTR FAMILY 6.3
BnaCnng62910D	228.68	564.91	1525.37	1423.67	994.097	382.981	1926.52	1867.37
BnaCnng63960D	300.283	167.779	140.804	88.164	24.7064	26.1863	46.0489	25.8648		At4g23590	F9D16.60	Probable aminotransferase TAT4
BnaCnng65450D	2.64918	7.85328e-06	0.581144	1.11541	5.97853	22.8703	1.60528	1.9767
BnaCnng65560D	5.0184	3.63853	3.88641	1.04397	3.25824	0.772195	3.98947	4.11085		At1g01580	FRO2	Ferric reduction oxidase 2
BnaCnng67320D	6.77921e-07	4.23694	3.04753	1.11651	9.46212	1.49244	0.895249	0.448095			NSA2	Ribosome biogenesis protein NSA2 homolog
BnaCnng69600D	9.27087e-08	2.73601	0.00237575	1.16254	6.51345	1.8989	9.96937	3.85822		At3g24110	CML22	Probable calcium-binding protein CML22
BnaCnng74080D	0.335042	13.2874	9.44043	3.58122	42.184	19.8021	0.921099	2.62761e-05		At4g17040	CLPR4	ATP-dependent Clp protease proteolytic subunit-related protein 4
BnaCnng75290D	16.4858	18.0906	10.0102	7.85131	2.08657	8.57885	15.4347	13.0339		At5g55480	GDPDL4	Glycerophosphodiester phosphodiesterase GDPDL4
BnaUnng00180D	2.8138	2.74736	3.6832	7.45076	12.6822	2.98317	3.28277	3.70843			GYP7	GTPase-activating protein GYP7
BnaUnng01480D	14.0364	8.45335	24.2018	0.00625837	25.5647	35.9676	8.15688e-09	2.73719		At2g19580	TET2	Tetraspanin-2
BnaUnng01900D	1.52747	2.63385	0.140286	0.455919	0.220463	1.8388e-14	1.52331	0.319462
BnaUnng03220D	6.90542	1.03486	0.155583	6.76153	0.539668	5.21489	5.47137	13.985		At3g52430	PAD4	Lipase-like PAD4
BnaUnng04700D	3.93559	5.76562	15.5956	9.58576e-05	34.5496	16.0683	11.0085	4.7676		At4g30220	F9N11.70	Probable small nuclear ribonucleoprotein F

[truncated: 4 more sheets: Table S11, Table S12, Table S13, Table S14]
